# Supplementary material for: Selenoprotein deficiency disorder predisposes to aortic aneurysm formation
Source: Nat Commun. 2023 Dec 2;14:7994. doi: 10.1038/s41467-023-43851-6 (PMC10693596; doi:10.1038/s41467-023-43851-6)
Supplement: Supplementary file 4 — Source Data [file 41467_2023_43851_MOESM4_ESM.xlsx]

## Sheet: Figure 2
Figure 2A : H2O VSMC
DATA
		P1	P2	C1	C2	C3
	#1	0.089	0.077	0.017	0.001	0.041
	#2	0.026	0.049	0.002	0.045	0.012
	#3	0.025	0.105	0.017	0.012	0.001
	#4	0.078	0.064	0.032	0.005	0.015
	#5	0.023	0.031	0.001	0.048	0.039
	#6	0.08	0.065	0.022	0.051	0.008
	#7	0.072	0.046	0.023	0.001	0.001
	#8	0.061	0.11	0.001	0.018	0.001
	#9	0.07	0.127		0.001	0.009
	#10	0.057
Statistical detail
			Ordinay one-way ANOVA " Tukey's multiple comparisons test"
			test	Mean 1	Mean 2	Mean Diff.	SE of diff.	n1	n2	q	DF	Adjusted P Value
			P1 vs. P2	0.0581	0.07489	-0.01679	0.01045	10	9	2.273	40	0.5018
			P1 vs. C1	0.0581	0.01438	0.04373	0.01079	10	8	5.733	40	0.002
			P1 vs. C2	0.0581	0.02022	0.03788	0.01045	10	9	5.127	40	0.0068
			P1 vs. C3	0.0581	0.01411	0.04399	0.01045	10	9	5.955	40	0.0013
			P2 vs. C1	0.07489	0.01438	0.06051	0.01105	9	8	7.746	40	<0.0001
			P2 vs. C2	0.07489	0.02022	0.05467	0.01072	9	9	7.213	40	<0.0001
			P2 vs. C3	0.07489	0.01411	0.06078	0.01072	9	9	8.019	40	<0.0001
			C1 vs. C2	0.01438	0.02022	-0.005847	0.01105	8	9	0.7484	40	0.9838
			C1 vs. C3	0.01438	0.01411	0.0002639	0.01105	8	9	0.03378	40	>0.9999
			C2 vs. C3	0.02022	0.01411	0.006111	0.01072	9	9	0.8063	40	0.9787
Figure 2B: lipid peroxidation antioxidant VSMC
DATA
			C1							C2							C3							P1							P2
			#1	#2	#3	#4	#5	#6		#1	#2	#3	#4	#5	#6		#1	#2	#3	#4	#5	#6		#1	#2	#3	#4	#5	#6		#1	#2	#3	#4	#5	#6
		-	1.79	0.51	0.44	0.22	0.36	0.36			0.29	0.35	0.28	0.33	0.25		0.64	1.25	0.21	0.24	0.27	0.44		10.53	14.37	3.27	3.73	5.19	6.72		18.87	11.81		18.41	10.77	10.33
		MitoQ	0.6	0.62	0	0.18	0.54	0		0.43	0.26	0	0	0.64	0.24		0	1.12	0.27	0.19	0.24	0.79		0.97	0.23	0.31	0.54	0.2				0.34	0.76	0.64	0.14
		αTocopherol	0	0	0	0	0	0.4		0	0.06	0.05	0		0		0	0	0.09	0.05	0.22	0.17		0.6	0.13	0.05	0	0.06	0.23		0.73	0.01	0.28	0.04	0	0.21
Statistical details
	Two-way ANOVA, "Tukey's multiple comparisons test"
	Test details	mean 1	mean 2	mean diff.	SE of diff.	N1	N2	q	DF	Adjusted P Value
	-:C1 vs. -:C2	0.6133	0.3	0.3133	0.9551	6	5	0.4639	69	>0.9999
	-:C1 vs. -:C3	0.6133	0.5083	0.105	0.9107	6	6	0.1631	69	>0.9999
	-:C1 vs. -:P1	0.6133	7.302	-6.688	0.9107	6	6	10.39	69	<0.0001
	-:C1 vs. -:P2	0.6133	14.04	-13.42	0.9551	6	5	19.88	69	<0.0001
	-:C1 vs. MitoQ:C1	0.6133	0.3233	0.29	0.9107	6	6	0.4503	69	>0.9999
	-:C1 vs. MitoQ:C2	0.6133	0.2617	0.3517	0.9107	6	6	0.5461	69	>0.9999
	-:C1 vs. MitoQ:C3	0.6133	0.435	0.1783	0.9107	6	6	0.2769	69	>0.9999
	-:C1 vs. MitoQ:P1	0.6133	0.45	0.1633	0.9551	6	5	0.2418	69	>0.9999
	-:C1 vs. MitoQ:P2	0.6133	0.47	0.1433	1.018	6	4	0.1991	69	>0.9999
	-:C1 vs. α-Tocopherol:C1	0.6133	0.06667	0.5467	0.9107	6	6	0.8489	69	>0.9999
	-:C1 vs. α-Tocopherol:C2	0.6133	0.022	0.5913	0.9551	6	5	0.8756	69	>0.9999
	-:C1 vs. α-Tocopherol:C3	0.6133	0.08833	0.525	0.9107	6	6	0.8153	69	>0.9999
	-:C1 vs. α-Tocopherol:P1	0.6133	0.1783	0.435	0.9107	6	6	0.6755	69	>0.9999
	-:C1 vs. α-Tocopherol:P2	0.6133	0.2117	0.4017	0.9107	6	6	0.6238	69	>0.9999
	-:C2 vs. -:C3	0.3	0.5083	-0.2083	0.9551	5	6	0.3085	69	>0.9999
	-:C2 vs. -:P1	0.3	7.302	-7.002	0.9551	5	6	10.37	69	<0.0001
	-:C2 vs. -:P2	0.3	14.04	-13.74	0.9976	5	5	19.48	69	<0.0001
	-:C2 vs. MitoQ:C1	0.3	0.3233	-0.02333	0.9551	5	6	0.03455	69	>0.9999
	-:C2 vs. MitoQ:C2	0.3	0.2617	0.03833	0.9551	5	6	0.05676	69	>0.9999
	-:C2 vs. MitoQ:C3	0.3	0.435	-0.135	0.9551	5	6	0.1999	69	>0.9999
	-:C2 vs. MitoQ:P1	0.3	0.45	-0.15	0.9976	5	5	0.2126	69	>0.9999
	-:C2 vs. MitoQ:P2	0.3	0.47	-0.17	1.058	5	4	0.2272	69	>0.9999
	-:C2 vs. α-Tocopherol:C1	0.3	0.06667	0.2333	0.9551	5	6	0.3455	69	>0.9999
	-:C2 vs. α-Tocopherol:C2	0.3	0.022	0.278	0.9976	5	5	0.3941	69	>0.9999
	-:C2 vs. α-Tocopherol:C3	0.3	0.08833	0.2117	0.9551	5	6	0.3134	69	>0.9999
	-:C2 vs. α-Tocopherol:P1	0.3	0.1783	0.1217	0.9551	5	6	0.1801	69	>0.9999
	-:C2 vs. α-Tocopherol:P2	0.3	0.2117	0.08833	0.9551	5	6	0.1308	69	>0.9999
	-:C3 vs. -:P1	0.5083	7.302	-6.793	0.9107	6	6	10.55	69	<0.0001
	-:C3 vs. -:P2	0.5083	14.04	-13.53	0.9551	6	5	20.03	69	<0.0001
	-:C3 vs. MitoQ:C1	0.5083	0.3233	0.185	0.9107	6	6	0.2873	69	>0.9999
	-:C3 vs. MitoQ:C2	0.5083	0.2617	0.2467	0.9107	6	6	0.3831	69	>0.9999
	-:C3 vs. MitoQ:C3	0.5083	0.435	0.07333	0.9107	6	6	0.1139	69	>0.9999
	-:C3 vs. MitoQ:P1	0.5083	0.45	0.05833	0.9551	6	5	0.08637	69	>0.9999
	-:C3 vs. MitoQ:P2	0.5083	0.47	0.03833	1.018	6	4	0.05324	69	>0.9999
	-:C3 vs. α-Tocopherol:C1	0.5083	0.06667	0.4417	0.9107	6	6	0.6859	69	>0.9999
	-:C3 vs. α-Tocopherol:C2	0.5083	0.022	0.4863	0.9551	6	5	0.7201	69	>0.9999
	-:C3 vs. α-Tocopherol:C3	0.5083	0.08833	0.42	0.9107	6	6	0.6522	69	>0.9999
	-:C3 vs. α-Tocopherol:P1	0.5083	0.1783	0.33	0.9107	6	6	0.5125	69	>0.9999
	-:C3 vs. α-Tocopherol:P2	0.5083	0.2117	0.2967	0.9107	6	6	0.4607	69	>0.9999
	-:P1 vs. -:P2	7.302	14.04	-6.736	0.9551	6	5	9.974	69	<0.0001
	-:P1 vs. MitoQ:C1	7.302	0.3233	6.978	0.9107	6	6	10.84	69	<0.0001
	-:P1 vs. MitoQ:C2	7.302	0.2617	7.04	0.9107	6	6	10.93	69	<0.0001
	-:P1 vs. MitoQ:C3	7.302	0.435	6.867	0.9107	6	6	10.66	69	<0.0001
	-:P1 vs. MitoQ:P1	7.302	0.45	6.852	0.9551	6	5	10.14	69	<0.0001
	-:P1 vs. MitoQ:P2	7.302	0.47	6.832	1.018	6	4	9.489	69	<0.0001
	-:P1 vs. α-Tocopherol:C1	7.302	0.06667	7.235	0.9107	6	6	11.24	69	<0.0001
	-:P1 vs. α-Tocopherol:C2	7.302	0.022	7.28	0.9551	6	5	10.78	69	<0.0001
	-:P1 vs. α-Tocopherol:C3	7.302	0.08833	7.213	0.9107	6	6	11.2	69	<0.0001
	-:P1 vs. α-Tocopherol:P1	7.302	0.1783	7.123	0.9107	6	6	11.06	69	<0.0001
	-:P1 vs. α-Tocopherol:P2	7.302	0.2117	7.09	0.9107	6	6	11.01	69	<0.0001
	-:P2 vs. MitoQ:C1	14.04	0.3233	13.71	0.9551	5	6	20.31	69	<0.0001
	-:P2 vs. MitoQ:C2	14.04	0.2617	13.78	0.9551	5	6	20.4	69	<0.0001
	-:P2 vs. MitoQ:C3	14.04	0.435	13.6	0.9551	5	6	20.14	69	<0.0001
	-:P2 vs. MitoQ:P1	14.04	0.45	13.59	0.9976	5	5	19.26	69	<0.0001
	-:P2 vs. MitoQ:P2	14.04	0.47	13.57	1.058	5	4	18.13	69	<0.0001
	-:P2 vs. α-Tocopherol:C1	14.04	0.06667	13.97	0.9551	5	6	20.69	69	<0.0001
	-:P2 vs. α-Tocopherol:C2	14.04	0.022	14.02	0.9976	5	5	19.87	69	<0.0001
	-:P2 vs. α-Tocopherol:C3	14.04	0.08833	13.95	0.9551	5	6	20.65	69	<0.0001
	-:P2 vs. α-Tocopherol:P1	14.04	0.1783	13.86	0.9551	5	6	20.52	69	<0.0001
	-:P2 vs. α-Tocopherol:P2	14.04	0.2117	13.83	0.9551	5	6	20.47	69	<0.0001
	MitoQ:C1 vs. MitoQ:C2	0.3233	0.2617	0.06167	0.9107	6	6	0.09576	69	>0.9999
	MitoQ:C1 vs. MitoQ:C3	0.3233	0.435	-0.1117	0.9107	6	6	0.1734	69	>0.9999
	MitoQ:C1 vs. MitoQ:P1	0.3233	0.45	-0.1267	0.9551	6	5	0.1876	69	>0.9999
	MitoQ:C1 vs. MitoQ:P2	0.3233	0.47	-0.1467	1.018	6	4	0.2037	69	>0.9999
	MitoQ:C1 vs. α-Tocopherol:C1	0.3233	0.06667	0.2567	0.9107	6	6	0.3986	69	>0.9999
	MitoQ:C1 vs. α-Tocopherol:C2	0.3233	0.022	0.3013	0.9551	6	5	0.4462	69	>0.9999
	MitoQ:C1 vs. α-Tocopherol:C3	0.3233	0.08833	0.235	0.9107	6	6	0.3649	69	>0.9999
	MitoQ:C1 vs. α-Tocopherol:P1	0.3233	0.1783	0.145	0.9107	6	6	0.2252	69	>0.9999
	MitoQ:C1 vs. α-Tocopherol:P2	0.3233	0.2117	0.1117	0.9107	6	6	0.1734	69	>0.9999
	MitoQ:C2 vs. MitoQ:C3	0.2617	0.435	-0.1733	0.9107	6	6	0.2692	69	>0.9999
	MitoQ:C2 vs. MitoQ:P1	0.2617	0.45	-0.1883	0.9551	6	5	0.2789	69	>0.9999
	MitoQ:C2 vs. MitoQ:P2	0.2617	0.47	-0.2083	1.018	6	4	0.2894	69	>0.9999
	MitoQ:C2 vs. α-Tocopherol:C1	0.2617	0.06667	0.195	0.9107	6	6	0.3028	69	>0.9999
	MitoQ:C2 vs. α-Tocopherol:C2	0.2617	0.022	0.2397	0.9551	6	5	0.3549	69	>0.9999
	MitoQ:C2 vs. α-Tocopherol:C3	0.2617	0.08833	0.1733	0.9107	6	6	0.2692	69	>0.9999
	MitoQ:C2 vs. α-Tocopherol:P1	0.2617	0.1783	0.08333	0.9107	6	6	0.1294	69	>0.9999
	MitoQ:C2 vs. α-Tocopherol:P2	0.2617	0.2117	0.05	0.9107	6	6	0.07765	69	>0.9999
	MitoQ:C3 vs. MitoQ:P1	0.435	0.45	-0.015	0.9551	6	5	0.02221	69	>0.9999
	MitoQ:C3 vs. MitoQ:P2	0.435	0.47	-0.035	1.018	6	4	0.04861	69	>0.9999
	MitoQ:C3 vs. α-Tocopherol:C1	0.435	0.06667	0.3683	0.9107	6	6	0.572	69	>0.9999
	MitoQ:C3 vs. α-Tocopherol:C2	0.435	0.022	0.413	0.9551	6	5	0.6115	69	>0.9999
	MitoQ:C3 vs. α-Tocopherol:C3	0.435	0.08833	0.3467	0.9107	6	6	0.5383	69	>0.9999
	MitoQ:C3 vs. α-Tocopherol:P1	0.435	0.1783	0.2567	0.9107	6	6	0.3986	69	>0.9999
	MitoQ:C3 vs. α-Tocopherol:P2	0.435	0.2117	0.2233	0.9107	6	6	0.3468	69	>0.9999
	MitoQ:P1 vs. MitoQ:P2	0.45	0.47	-0.02	1.058	5	4	0.02673	69	>0.9999
	MitoQ:P1 vs. α-Tocopherol:C1	0.45	0.06667	0.3833	0.9551	5	6	0.5676	69	>0.9999
	MitoQ:P1 vs. α-Tocopherol:C2	0.45	0.022	0.428	0.9976	5	5	0.6067	69	>0.9999
	MitoQ:P1 vs. α-Tocopherol:C3	0.45	0.08833	0.3617	0.9551	5	6	0.5355	69	>0.9999
	MitoQ:P1 vs. α-Tocopherol:P1	0.45	0.1783	0.2717	0.9551	5	6	0.4022	69	>0.9999
	MitoQ:P1 vs. α-Tocopherol:P2	0.45	0.2117	0.2383	0.9551	5	6	0.3529	69	>0.9999
	MitoQ:P2 vs. α-Tocopherol:C1	0.47	0.06667	0.4033	1.018	4	6	0.5602	69	>0.9999
	MitoQ:P2 vs. α-Tocopherol:C2	0.47	0.022	0.448	1.058	4	5	0.5988	69	>0.9999
	MitoQ:P2 vs. α-Tocopherol:C3	0.47	0.08833	0.3817	1.018	4	6	0.5301	69	>0.9999
	MitoQ:P2 vs. α-Tocopherol:P1	0.47	0.1783	0.2917	1.018	4	6	0.4051	69	>0.9999
	MitoQ:P2 vs. α-Tocopherol:P2	0.47	0.2117	0.2583	1.018	4	6	0.3588	69	>0.9999
	α-Tocopherol:C1 vs. α-Tocopherol:C2	0.06667	0.022	0.04467	0.9551	6	5	0.06614	69	>0.9999
	α-Tocopherol:C1 vs. α-Tocopherol:C3	0.06667	0.08833	-0.02167	0.9107	6	6	0.03365	69	>0.9999
	α-Tocopherol:C1 vs. α-Tocopherol:P1	0.06667	0.1783	-0.1117	0.9107	6	6	0.1734	69	>0.9999
	α-Tocopherol:C1 vs. α-Tocopherol:P2	0.06667	0.2117	-0.145	0.9107	6	6	0.2252	69	>0.9999
	α-Tocopherol:C2 vs. α-Tocopherol:C3	0.022	0.08833	-0.06633	0.9551	5	6	0.09822	69	>0.9999
	α-Tocopherol:C2 vs. α-Tocopherol:P1	0.022	0.1783	-0.1563	0.9551	5	6	0.2315	69	>0.9999
	α-Tocopherol:C2 vs. α-Tocopherol:P2	0.022	0.2117	-0.1897	0.9551	5	6	0.2808	69	>0.9999
	α-Tocopherol:C3 vs. α-Tocopherol:P1	0.08833	0.1783	-0.09	0.9107	6	6	0.1398	69	>0.9999
	α-Tocopherol:C3 vs. α-Tocopherol:P2	0.08833	0.2117	-0.1233	0.9107	6	6	0.1915	69	>0.9999
	α-Tocopherol:P1 vs. α-Tocopherol:P2	0.1783	0.2117	-0.03333	0.9107	6	6	0.05176	69	>0.9999
Figure 2D: MitoPerOx VSMC
DATA
				P1											P2												C1												C2
				#1	#2	#3	#4	#5	#6	#7	#8	#9	#10		#1	#2	#3	#4	#5	#6	#7	#8	#9	#10	#11		#1	#2	#3	#4	#5	#6	#7	#8	#9	#10	#11		#1	#2	#3	#4	#5	#6	#7	#8	#9	#10	#11
		time (min)	0	148.4	163	140.1	142.15	147.7	147.8	139.8	142.1	163.314	139.9		154.8	160.5	145.1	153.3	141.3	140.5	145.9	169	218.233	163.9	147		145.5	141.8	141.8	143.25	141	141.5	139.9	140.4	142.563	140.3	139.6		141.55	141.55	140.55	141.9	140.6	140.7	140.5	140.7	141.488	140.3	141.1
			15	150.65	207.7	141.2	145.45		153.8	139.3	148.9	167.068	140.7		155.3	199.7	147.5	184.7		140.7	146.4	220.1	229.203	201.2	154		147.7	148.5	141.95	144.1		144.1	139.8	141.9	142.696	141.5	139.3		142.9	145.9	140.9	143.15		140.8	140.1	142.5	142.218	140.8	140.9
			30	153	255.55	143.65	151.4	150.3	156.2	139.4	158.6	171.254	143.6		154.6	249.25	151.1	222.4	143	141.6	147.7	280.8	241.894	251	165.3		150.55	154.75	142.3	145.55	140.9	145.9	140.1	143.7	143.606	144.1	139.6		144.05	151.2	141.4	144.8	140.9	140.9	140.2	144.9	143.324	141.6	140.7
			45	155.05	294.6	146.75	158.3		157.4	139.6	169.8	174.098	147.7		153.1	285	172.15	267.05		143	148.9	334.3	251.021	300.7	183.3		152.5	160.6	142.95	147.1		146.4	140.3	145.7	144.019	147.1	139.9		145.5	157.4	142.25	146.6		141.3	140.3	147.6	144.242	142.5	140.8
			60	155.7	301.7	154.3	182.95	153.2	161.8	140.8	194.5	178.597	162.3		152.45	343.1	174.3	307.3	144.7	145.3	152.2	348.2	264.013	325.2	200.1		154.15	164.7	142.45	148.95	141.3	147.5	141	148.2	144.687	154.9	140.6		147	164.15	143	148.8	141.4	142.2	140.9	151.2	145.663	143.7	141
			120	156.35	258	157.05	188.55	151.3	161.3	140.9	191.3	183.027	166.4		151.85	301.25	171.1	257.6	146.9	147.2	149.9	279.2	274.698	274	186.4		155.15	168.85	143.15	151.05	141.8	149	141.4	149.6	145.646	154.4	141.2		148.4	171.3	144.05	151.25	141.6	142.7	141.6	154.8	147.3	144.6	141.3
			180	156.9	248.95	158.6	182.55	148.8	157.9	141	185.6		163.2		152.4	270.2	148.3	239.9	146.8	149	149	265.5		257	177		156.4	172.35	144.15	152.9	141.8	149.9	141.9	150.9		153.7	141.9		149.7	178.35	145	154.1	142.1	143.3	142.5	159.4		146.2	141.6
Statistical details
		P1 vs C1	P1 vs C2	P1 vs C3	P2 vs C1	P2 vs C2	P12 vs C3
	Unpaired t test
	P value	0.0009	0.0006	0.0006	0.0002	0.0001	0.0001
	P value summary	***	***	***	***	***	***
	Significantly different (P < 0.05)?	Yes	Yes	Yes	Yes	Yes	Yes
	One- or two-tailed P value?	Two-tailed	Two-tailed	Two-tailed	Two-tailed	Two-tailed	Two-tailed
	t, df	t=4.370, df=12	t=4.628, df=12	t=4.579, df=12	t=5.360, df=12	t=5.478, df=12	t=5.447, df=12
Figure 2E: annexinV VSMC
DATA
		C1									C2										C3						P1											P2
		#1	#2	#3	#4	#5	#6	#7	#8		#1	#2	#3	#4	#5	#6	#7	#8	#9		#1	#2	#3	#4	#5		#1	#2	#3	#4	#5	#6	#7	#8	#9			#1	#2	#3	#4	#5	#6	#7
	-	1.04	0.9	1.23	1.4	0.69	0.68	0.55	0.51		1.4	0.51	0.83	1.7	0.89	1.02	0.91	1.07	1.13		1.32	1.58	1.11	0.78	0.8		6.8	3.3	6.83	4.25	4.16	2.16	1.99	3.22	2.04			7.7	4.42	6.05	3.92	4.92	1.54	2.52
	MitoQ	0.6	1.89	1.64	1.2	0.69	0.43	0.28	0.25		0.51	0.14	0.63	0.74		0.4	0.85	0.27	0.4		0.36	1.12	1.37	0.99	1.05		1.84	1.39	0.4	2.68	4.4	1.47	3.7	0.68	1.43			0.64	1.51	1.02	2.18	0.49		1.68
	αTocopherol	0.09	1.78	1.16	0.67	0.82	0.35	0.12	0.15		0.69	0.07	0.87	0.46	2.11	0.54	0.86	0.08	0.59		0.3	0.95	2.2	0.6	1.48		1.97	0.26	0.19	1.73	3.08	1.4	0.57	0.51	0.47			0.52	1.65	0.31	2	0.75	0.5	0.2
Statistical details
	Two-way ANOVA, "Tukey's multiple comparisons test"
	Test details	mean 1	mean 2	mean diff.	SE of diff.	N1	N2	q	DF	Adjusted P Value
	-:C1 vs. -:C2	0.875	1.051	-0.1761	0.4801	8	9	0.5188	97	>0.9999
	-:C1 vs. -:C3	0.875	1.118	-0.243	0.5632	8	5	0.6101	97	>0.9999
	-:C1 vs. -:P1	0.875	3.861	-2.986	0.4801	8	9	8.796	97	<0.0001
	-:C1 vs. -:P2	0.875	4.439	-3.564	0.5113	8	7	9.856	97	<0.0001
	-:C1 vs. MitoQ:C1	0.875	0.8725	0.0025	0.494	8	8	0.007157	97	>0.9999
	-:C1 vs. MitoQ:C2	0.875	0.4925	0.3825	0.494	8	8	1.095	97	>0.9999
	-:C1 vs. MitoQ:C3	0.875	0.978	-0.103	0.5632	8	5	0.2586	97	>0.9999
	-:C1 vs. MitoQ:P1	0.875	1.999	-1.124	0.4801	8	9	3.311	97	0.5635
	-:C1 vs. MitoQ:P2	0.875	1.253	-0.3783	0.5336	8	6	1.003	97	>0.9999
	-:C1 vs. αTocopherol:C1	0.875	0.6425	0.2325	0.494	8	8	0.6656	97	>0.9999
	-:C1 vs. αTocopherol:C2	0.875	0.6967	0.1783	0.4801	8	9	0.5253	97	>0.9999
	-:C1 vs. αTocopherol:C3	0.875	1.106	-0.231	0.5632	8	5	0.58	97	>0.9999
	-:C1 vs. αTocopherol:P1	0.875	1.131	-0.2561	0.4801	8	9	0.7544	97	>0.9999
	-:C1 vs. αTocopherol:P2	0.875	0.8471	0.02786	0.5113	8	7	0.07704	97	>0.9999
	-:C2 vs. -:C3	1.051	1.118	-0.06689	0.5511	9	5	0.1717	97	>0.9999
	-:C2 vs. -:P1	1.051	3.861	-2.81	0.4657	9	9	8.532	97	<0.0001
	-:C2 vs. -:P2	1.051	4.439	-3.387	0.4979	9	7	9.622	97	<0.0001
	-:C2 vs. MitoQ:C1	1.051	0.8725	0.1786	0.4801	9	8	0.5261	97	>0.9999
	-:C2 vs. MitoQ:C2	1.051	0.4925	0.5586	0.4801	9	8	1.646	97	0.9976
	-:C2 vs. MitoQ:C3	1.051	0.978	0.07311	0.5511	9	5	0.1876	97	>0.9999
	-:C2 vs. MitoQ:P1	1.051	1.999	-0.9478	0.4657	9	9	2.878	97	0.7725
	-:C2 vs. MitoQ:P2	1.051	1.253	-0.2022	0.5207	9	6	0.5492	97	>0.9999
	-:C2 vs. αTocopherol:C1	1.051	0.6425	0.4086	0.4801	9	8	1.204	97	>0.9999
	-:C2 vs. αTocopherol:C2	1.051	0.6967	0.3544	0.4657	9	9	1.076	97	>0.9999
	-:C2 vs. αTocopherol:C3	1.051	1.106	-0.05489	0.5511	9	5	0.1409	97	>0.9999
	-:C2 vs. αTocopherol:P1	1.051	1.131	-0.08	0.4657	9	9	0.2429	97	>0.9999
	-:C2 vs. αTocopherol:P2	1.051	0.8471	0.204	0.4979	9	7	0.5793	97	>0.9999
	-:C3 vs. -:P1	1.118	3.861	-2.743	0.5511	5	9	7.04	97	0.0003
	-:C3 vs. -:P2	1.118	4.439	-3.321	0.5785	5	7	8.117	97	<0.0001
	-:C3 vs. MitoQ:C1	1.118	0.8725	0.2455	0.5632	5	8	0.6164	97	>0.9999
	-:C3 vs. MitoQ:C2	1.118	0.4925	0.6255	0.5632	5	8	1.571	97	0.9985
	-:C3 vs. MitoQ:C3	1.118	0.978	0.14	0.6249	5	5	0.3169	97	>0.9999
	-:C3 vs. MitoQ:P1	1.118	1.999	-0.8809	0.5511	5	9	2.261	97	0.9551
	-:C3 vs. MitoQ:P2	1.118	1.253	-0.1353	0.5983	5	6	0.3199	97	>0.9999
	-:C3 vs. αTocopherol:C1	1.118	0.6425	0.4755	0.5632	5	8	1.194	97	>0.9999
	-:C3 vs. αTocopherol:C2	1.118	0.6967	0.4213	0.5511	5	9	1.081	97	>0.9999
	-:C3 vs. αTocopherol:C3	1.118	1.106	0.012	0.6249	5	5	0.02716	97	>0.9999
	-:C3 vs. αTocopherol:P1	1.118	1.131	-0.01311	0.5511	5	9	0.03365	97	>0.9999
	-:C3 vs. αTocopherol:P2	1.118	0.8471	0.2709	0.5785	5	7	0.6621	97	>0.9999
	-:P1 vs. -:P2	3.861	4.439	-0.5775	0.4979	9	7	1.64	97	0.9977
	-:P1 vs. MitoQ:C1	3.861	0.8725	2.989	0.4801	9	8	8.804	97	<0.0001
	-:P1 vs. MitoQ:C2	3.861	0.4925	3.369	0.4801	9	8	9.923	97	<0.0001
	-:P1 vs. MitoQ:C3	3.861	0.978	2.883	0.5511	9	5	7.399	97	<0.0001
	-:P1 vs. MitoQ:P1	3.861	1.999	1.862	0.4657	9	9	5.655	97	0.01
	-:P1 vs. MitoQ:P2	3.861	1.253	2.608	0.5207	9	6	7.082	97	0.0002
	-:P1 vs. αTocopherol:C1	3.861	0.6425	3.219	0.4801	9	8	9.481	97	<0.0001
	-:P1 vs. αTocopherol:C2	3.861	0.6967	3.164	0.4657	9	9	9.609	97	<0.0001
	-:P1 vs. αTocopherol:C3	3.861	1.106	2.755	0.5511	9	5	7.07	97	0.0002
	-:P1 vs. αTocopherol:P1	3.861	1.131	2.73	0.4657	9	9	8.289	97	<0.0001
	-:P1 vs. αTocopherol:P2	3.861	0.8471	3.014	0.4979	9	7	8.561	97	<0.0001
	-:P2 vs. MitoQ:C1	4.439	0.8725	3.566	0.5113	7	8	9.863	97	<0.0001
	-:P2 vs. MitoQ:C2	4.439	0.4925	3.946	0.5113	7	8	10.91	97	<0.0001
	-:P2 vs. MitoQ:C3	4.439	0.978	3.461	0.5785	7	5	8.46	97	<0.0001
	-:P2 vs. MitoQ:P1	4.439	1.999	2.44	0.4979	7	9	6.93	97	0.0004
	-:P2 vs. MitoQ:P2	4.439	1.253	3.185	0.5497	7	6	8.195	97	<0.0001
	-:P2 vs. αTocopherol:C1	4.439	0.6425	3.796	0.5113	7	8	10.5	97	<0.0001
	-:P2 vs. αTocopherol:C2	4.439	0.6967	3.742	0.4979	7	9	10.63	97	<0.0001
	-:P2 vs. αTocopherol:C3	4.439	1.106	3.333	0.5785	7	5	8.147	97	<0.0001
	-:P2 vs. αTocopherol:P1	4.439	1.131	3.307	0.4979	7	9	9.394	97	<0.0001
	-:P2 vs. αTocopherol:P2	4.439	0.8471	3.591	0.5281	7	7	9.617	97	<0.0001
	MitoQ:C1 vs. MitoQ:C2	0.8725	0.4925	0.38	0.494	8	8	1.088	97	>0.9999
	MitoQ:C1 vs. MitoQ:C3	0.8725	0.978	-0.1055	0.5632	8	5	0.2649	97	>0.9999
	MitoQ:C1 vs. MitoQ:P1	0.8725	1.999	-1.126	0.4801	8	9	3.318	97	0.5597
	MitoQ:C1 vs. MitoQ:P2	0.8725	1.253	-0.3808	0.5336	8	6	1.009	97	>0.9999
	MitoQ:C1 vs. αTocopherol:C1	0.8725	0.6425	0.23	0.494	8	8	0.6584	97	>0.9999
	MitoQ:C1 vs. αTocopherol:C2	0.8725	0.6967	0.1758	0.4801	8	9	0.518	97	>0.9999
	MitoQ:C1 vs. αTocopherol:C3	0.8725	1.106	-0.2335	0.5632	8	5	0.5863	97	>0.9999
	MitoQ:C1 vs. αTocopherol:P1	0.8725	1.131	-0.2586	0.4801	8	9	0.7618	97	>0.9999
	MitoQ:C1 vs. αTocopherol:P2	0.8725	0.8471	0.02536	0.5113	8	7	0.07013	97	>0.9999
	MitoQ:C2 vs. MitoQ:C3	0.4925	0.978	-0.4855	0.5632	8	5	1.219	97	>0.9999
	MitoQ:C2 vs. MitoQ:P1	0.4925	1.999	-1.506	0.4801	8	9	4.437	97	0.1245
	MitoQ:C2 vs. MitoQ:P2	0.4925	1.253	-0.7608	0.5336	8	6	2.017	97	0.9829
	MitoQ:C2 vs. αTocopherol:C1	0.4925	0.6425	-0.15	0.494	8	8	0.4294	97	>0.9999
	MitoQ:C2 vs. αTocopherol:C2	0.4925	0.6967	-0.2042	0.4801	8	9	0.6014	97	>0.9999
	MitoQ:C2 vs. αTocopherol:C3	0.4925	1.106	-0.6135	0.5632	8	5	1.54	97	0.9988
	MitoQ:C2 vs. αTocopherol:P1	0.4925	1.131	-0.6386	0.4801	8	9	1.881	97	0.991
	MitoQ:C2 vs. αTocopherol:P2	0.4925	0.8471	-0.3546	0.5113	8	7	0.9808	97	>0.9999
	MitoQ:C3 vs. MitoQ:P1	0.978	1.999	-1.021	0.5511	5	9	2.62	97	0.8699
	MitoQ:C3 vs. MitoQ:P2	0.978	1.253	-0.2753	0.5983	5	6	0.6509	97	>0.9999
	MitoQ:C3 vs. αTocopherol:C1	0.978	0.6425	0.3355	0.5632	5	8	0.8424	97	>0.9999
	MitoQ:C3 vs. αTocopherol:C2	0.978	0.6967	0.2813	0.5511	5	9	0.722	97	>0.9999
	MitoQ:C3 vs. αTocopherol:C3	0.978	1.106	-0.128	0.6249	5	5	0.2897	97	>0.9999
	MitoQ:C3 vs. αTocopherol:P1	0.978	1.131	-0.1531	0.5511	5	9	0.3929	97	>0.9999
	MitoQ:C3 vs. αTocopherol:P2	0.978	0.8471	0.1309	0.5785	5	7	0.3199	97	>0.9999
	MitoQ:P1 vs. MitoQ:P2	1.999	1.253	0.7456	0.5207	9	6	2.025	97	0.9822
	MitoQ:P1 vs. αTocopherol:C1	1.999	0.6425	1.356	0.4801	9	8	3.996	97	0.2515
	MitoQ:P1 vs. αTocopherol:C2	1.999	0.6967	1.302	0.4657	9	9	3.954	97	0.2669
	MitoQ:P1 vs. αTocopherol:C3	1.999	1.106	0.8929	0.5511	9	5	2.291	97	0.95
	MitoQ:P1 vs. αTocopherol:P1	1.999	1.131	0.8678	0.4657	9	9	2.635	97	0.865
	MitoQ:P1 vs. αTocopherol:P2	1.999	0.8471	1.152	0.4979	9	7	3.271	97	0.5835
	MitoQ:P2 vs. αTocopherol:C1	1.253	0.6425	0.6108	0.5336	6	8	1.619	97	0.998
	MitoQ:P2 vs. αTocopherol:C2	1.253	0.6967	0.5567	0.5207	6	9	1.512	97	0.999
	MitoQ:P2 vs. αTocopherol:C3	1.253	1.106	0.1473	0.5983	6	5	0.3483	97	>0.9999
	MitoQ:P2 vs. αTocopherol:P1	1.253	1.131	0.1222	0.5207	6	9	0.3319	97	>0.9999
	MitoQ:P2 vs. αTocopherol:P2	1.253	0.8471	0.4062	0.5497	6	7	1.045	97	>0.9999
	αTocopherol:C1 vs. αTocopherol:C2	0.6425	0.6967	-0.05417	0.4801	8	9	0.1596	97	>0.9999
	αTocopherol:C1 vs. αTocopherol:C3	0.6425	1.106	-0.4635	0.5632	8	5	1.164	97	>0.9999
	αTocopherol:C1 vs. αTocopherol:P1	0.6425	1.131	-0.4886	0.4801	8	9	1.439	97	0.9994
	αTocopherol:C1 vs. αTocopherol:P2	0.6425	0.8471	-0.2046	0.5113	8	7	0.566	97	>0.9999
	αTocopherol:C2 vs. αTocopherol:C3	0.6967	1.106	-0.4093	0.5511	9	5	1.05	97	>0.9999
	αTocopherol:C2 vs. αTocopherol:P1	0.6967	1.131	-0.4344	0.4657	9	9	1.319	97	0.9998
	αTocopherol:C2 vs. αTocopherol:P2	0.6967	0.8471	-0.1505	0.4979	9	7	0.4274	97	>0.9999
	αTocopherol:C3 vs. αTocopherol:P1	1.106	1.131	-0.02511	0.5511	5	9	0.06444	97	>0.9999
	αTocopherol:C3 vs. αTocopherol:P2	1.106	0.8471	0.2589	0.5785	5	7	0.6328	97	>0.9999
	αTocopherol:P1 vs. αTocopherol:P2	1.131	0.8471	0.284	0.4979	9	7	0.8066	97	>0.9999
Figure 2F: lipid peroxidation erastin VSMC
DATA		C1								C2								C3					P1								P2
		#1	#2	#3	#4	#5	#6	#7	#8	#1	#2	#3	#4	#5	#6	#7	#8	#1	#2	#3	#4	#5	#1	#2	#3	#4	#5	#6	#7	#8	#1	#2	#3	#4	#5	#6	#7	#8
	-	1.06	2.08	1.58	1.89	1.67	1.89	1.98	1.94	0.15	0.28	0.36	0.14	0.34	0.28	0.28	0.28	1.23	1.31	1.35	1.64	1.49	8.09	10.05	7.39	7.52	9.46	8.4	7.88	8.8	16.43	21.46	20.36	17.71	22.55	19.86	21.72	23.75
	DFO	1.11	2.37	0.65	0.7	1.96	1.16	1.06		0.0022	0.32	0.21	0.18	0.31	0.21	0.48		3.04	9.37	1.09	1.13		1.52	1.84	0.88	0.88	1.33	0.98	1.9		0.61	1.49	0.44	0.42	1.57	1.32	3.54
	erastin	1.42	2.39	2.46	2.48	2	1.17	1.52		0.14	0.68	0.4	0.41	0.32	0.16	0.46	0.23	1.92		1.01	0.82	0.62	72.37	54.31	71.55	74.71	73.5	46.83	49.59	71.1	61.94	63.38	50.13	51.19	77.38	59.41	58.27	41.87
	DFO+ Erastin	0.82	2.45	1.11	1.59	1.58	1	1.53		0.22	0.21	0.11	0.1	0.24	0.22	0.26	0.16	2.36	1.48	0.98	1.45	0.95	15.08	5.48	13.19	1.58	2.86	4.91	12.43	3.81	11.4	1.75	3.19	7.09	16.46	3.74	15.31	6.35
Statistical details
	Two-way ANOVA, "Tukey's multiple comparisons test"
	Test details	mean 1	mean 2	mean diff.	SE of diff.	q	DF	Adjusted P Value
	untreated
	C1 vs. C2	1.761	0.2686	1.493	2.273	0.9286	119	0.9651
	C1 vs. C3	1.761	1.282	0.4793	2.504	0.2707	119	0.9997
	C1 vs. P1	1.761	8.449	-6.687	2.196	4.306	119	0.0235
	C1 vs. P2	1.761	20.48	-18.72	2.196	12.05	119	<0.0001
	C2 vs. C3	0.2686	1.282	-1.013	2.572	0.5573	119	0.9948
	C2 vs. P1	0.2686	8.449	-8.18	2.273	5.089	119	0.0042
	C2 vs. P2	0.2686	20.48	-20.21	2.273	12.57	119	<0.0001
	C3 vs. P1	1.282	8.449	-7.167	2.504	4.048	119	0.0392
	C3 vs. P2	1.282	20.48	-19.2	2.504	10.84	119	<0.0001
	P1 vs. P2	8.449	20.48	-12.03	2.196	7.747	119	<0.0001
	DFO
	C1 vs. C2	1.287	0.3089	0.9783	2.348	0.5893	119	0.9936
	C1 vs. C3	1.287	3.74	-2.453	2.753	1.26	119	0.8997
	C1 vs. P1	1.287	1.333	-0.04571	2.348	0.02754	119	>0.9999
	C1 vs. P2	1.287	1.341	-0.05429	2.348	0.0327	119	>0.9999
	C2 vs. C3	0.3089	3.74	-3.431	2.753	1.763	119	0.7243
	C2 vs. P1	0.3089	1.333	-1.024	2.348	0.6168	119	0.9924
	C2 vs. P2	0.3089	1.341	-1.033	2.348	0.622	119	0.9921
	C3 vs. P1	3.74	1.333	2.407	2.753	1.237	119	0.9058
	C3 vs. P2	3.74	1.341	2.399	2.753	1.232	119	0.9069
	P1 vs. P2	1.333	1.341	-0.008571	2.348	0.005163	119	>0.9999
	erastin
	C1 vs. C2	1.92	0.43	1.49	2.273	0.9269	119	0.9653
	C1 vs. C3	1.92	1.213	0.7075	2.753	0.3634	119	0.999
	C1 vs. P1	1.92	64.25	-62.33	2.273	38.77	119	<0.0001
	C1 vs. P2	1.92	57.95	-56.03	2.273	34.85	119	<0.0001
	C2 vs. C3	0.43	1.213	-0.7825	2.69	0.4114	119	0.9984
	C2 vs. P1	0.43	64.25	-63.82	2.196	41.09	119	<0.0001
	C2 vs. P2	0.43	57.95	-57.52	2.196	37.04	119	<0.0001
	C3 vs. P1	1.213	64.25	-63.03	2.69	33.14	119	<0.0001
	C3 vs. P2	1.213	57.95	-56.73	2.69	29.83	119	<0.0001
	P1 vs. P2	64.25	57.95	6.299	2.196	4.056	119	0.0385
	DFO+ Erastin
	C1 vs. C2	1.44	0.2237	1.216	2.273	0.7566	119	0.9835
	C1 vs. C3	1.44	1.244	0.196	2.572	0.1078	119	>0.9999
	C1 vs. P1	1.44	7.418	-5.978	2.273	3.719	119	0.0714
	C1 vs. P2	1.44	8.161	-6.721	2.273	4.181	119	0.0302
	C2 vs. C3	0.2237	1.244	-1.02	2.504	0.5762	119	0.9941
	C2 vs. P1	0.2237	7.418	-7.194	2.196	4.632	119	0.0118
	C2 vs. P2	0.2237	8.161	-7.937	2.196	5.111	119	0.004
	C3 vs. P1	1.244	7.418	-6.174	2.504	3.487	119	0.1056
	C3 vs. P2	1.244	8.161	-6.917	2.504	3.907	119	0.051
	P1 vs. P2	7.418	8.161	-0.7437	2.196	0.4789	119	0.9971
	C1
	Row 1 vs. DFM	1.761	1.287	0.4741	2.273	0.2949	119	0.9968
	Row 1 vs. erastin	1.761	1.92	-0.1588	2.273	0.09876	119	0.9999
	Row 1 vs. DFM+ Erastin	1.761	1.44	0.3212	2.273	0.1999	119	0.999
	DFM vs. erastin	1.287	1.92	-0.6329	2.348	0.3812	119	0.9931
	DFM vs. DFM+ Erastin	1.287	1.44	-0.1529	2.348	0.09207	119	>0.9999
	erastin vs. DFM+ Erastin	1.92	1.44	0.48	2.348	0.2891	119	0.997
	C2
	Row 1 vs. DFM	0.2686	0.3089	-0.04031	2.348	0.02428	119	>0.9999
	Row 1 vs. erastin	0.2686	0.43	-0.1614	2.273	0.1004	119	0.9999
	Row 1 vs. DFM+ Erastin	0.2686	0.2237	0.04482	2.273	0.02788	119	>0.9999
	DFM vs. erastin	0.3089	0.43	-0.1211	2.273	0.07535	119	>0.9999
	DFM vs. DFM+ Erastin	0.3089	0.2237	0.08514	2.273	0.05296	119	>0.9999
	erastin vs. DFM+ Erastin	0.43	0.2237	0.2063	2.196	0.1328	119	0.9997
	C3
	Row 1 vs. DFM	1.282	3.74	-2.458	2.946	1.18	119	0.8381
	Row 1 vs. erastin	1.282	1.213	0.0695	2.946	0.03336	119	>0.9999
	Row 1 vs. DFM+ Erastin	1.282	1.244	0.038	2.778	0.01935	119	>0.9999
	DFM vs. erastin	3.74	1.213	2.527	3.106	1.151	119	0.8479
	DFM vs. DFM+ Erastin	3.74	1.244	2.496	2.946	1.198	119	0.8318
	erastin vs. DFM+ Erastin	1.213	1.244	-0.0315	2.946	0.01512	119	>0.9999
	P1
	Row 1 vs. DFM	8.449	1.333	7.116	2.273	4.427	119	0.0116
	Row 1 vs. erastin	8.449	64.25	-55.8	2.196	35.93	119	<0.0001
	Row 1 vs. DFM+ Erastin	8.449	7.418	1.031	2.196	0.6641	119	0.9656
	DFM vs. erastin	1.333	64.25	-62.91	2.273	39.14	119	<0.0001
	DFM vs. DFM+ Erastin	1.333	7.418	-6.085	2.273	3.785	119	0.0417
	erastin vs. DFM+ Erastin	64.25	7.418	56.83	2.196	36.59	119	<0.0001
	P2
	Row 1 vs. DFM	20.48	1.341	19.14	2.273	11.91	119	<0.0001
	Row 1 vs. erastin	20.48	57.95	-37.47	2.196	24.13	119	<0.0001
	Row 1 vs. DFM+ Erastin	20.48	8.161	12.32	2.196	7.933	119	<0.0001
	DFM vs. erastin	1.341	57.95	-56.6	2.273	35.21	119	<0.0001
	DFM vs. DFM+ Erastin	1.341	8.161	-6.82	2.273	4.243	119	0.0171
	erastin vs. DFM+ Erastin	57.95	8.161	49.79	2.196	32.06	119	<0.0001
Figure 2G: viability erastin VSMC
DATA
		C1						C2						C3						P1						P2
		#1	#2	#3	#4	#5	#6	#1	#2	#3	#4	#5	#6	#1	#2	#3	#4	#5	#6	#1	#2	#3	#4	#5	#6	#1	#2	#3	#4	#5	#6
	-	100	100	100	100	100	100	100	100	100	100	100	100	100	100	100	100	100	100	100	100	100	100	100	100	100	100	100	100	100	100
	DFO+ Erastin	112.4	102.8	114.2	98.7	150.8	106.52	101.8	67.5	74.3	90.4	100.4	127.37	93.9	110.9	146.1	93.6	126.8	128.06	114.1	91.1	47.6	105	138.3	107.51	101.2	76.4	119.5	148.1	151.1	120.69
	erastin	103.8	101.4	125.8	96.1	106.6	107.99	89	81.5	87	107.1	107.5	120.6	85.6	101.6	110.1	92.2	94.6	124.48	38.1	41.7	36.7	28.8	54.1	50.91	52	43.4	37.6	44.2	56.1	29.71
	DFO+ Erastin	86.3	70.2	107.5	104.3	94.8	104.92	74.6	60.9	80.1	98.8	83.6	118.13	70.9	111.5	169.2	90.8	99.6	142.98	69.4	54.9	77.1	85.1	93.5	104.53	80.3	62.9	70.4	135.6	102.3	96.67
Statistical details
	Two-way ANOVA, "Tukey's multiple comparisons test"
	Test details	mean 1	mean 2	mean diff.	SE of diff.	N1	N2	q	DF	Adjusted P Value
	P1
	untreated vs. DFO	100	102.4	-2.383	9.597	7	7	0.3511	48	0.9946
	untreated vs. erastin	100	42.67	57.33	9.597	7	7	8.448	48	<0.0001
	untreated vs. DFO+ Erastin	100	81.62	18.38	9.597	7	7	2.708	48	0.2354
	DFO vs. erastin	102.4	42.67	59.71	9.597	7	7	8.799	48	<0.0001
	DFO vs. DFO+ Erastin	102.4	81.62	20.76	9.597	7	7	3.059	48	0.1483
	erastin vs. DFO+ Erastin	42.67	81.62	-38.95	9.597	7	7	5.739	48	0.001
	P2
	untreated vs. DFO	100	119.4	-19.41	9.597	7	7	2.861	48	0.1939
	untreated vs. erastin	100	40.91	59.09	9.597	7	7	8.708	48	<0.0001
	untreated vs. DFO+ Erastin	100	88.29	11.71	9.597	7	7	1.725	48	0.6174
	DFO vs. erastin	119.4	40.91	78.51	9.597	7	7	11.57	48	<0.0001
	DFO vs. DFO+ Erastin	119.4	88.29	31.12	9.597	7	7	4.586	48	0.0112
	erastin vs. DFO+ Erastin	40.91	88.29	-47.39	9.597	7	7	6.983	48	<0.0001
Figure 2H: treatment patient lipid peroxidation PBMC
DATA										C
		mM H202		P2 d0		P2 d40		P2 d152		#1	#2	#3	#4	#5
		0		1		1		1		1	1	1	1	1
		50		6.81		3.87		1.66		3.95	1.02	1.76	7.33	3.29
		100		9.91		4.13		5.11		3.88	1.36	2.23	10.39	3.3
		250		52.89		9.34		9.55		5.95	2.47	2.71	14.2	4.69
Statistical details
		Two-way RM ANOVA
		ANOVA table	SS	DF	MS	F (DFn, DFd)	P value
		P2 d0 vs C	635.8	1	635.8	F (1, 5) = 24.14	P=0.0044
		P2 d40 vs C	1.037	1	1.037	F (1, 5) = 0.03937	P=0.8505
		P2 d152 vs C	0.2984	1	0.2984	F (1, 5) = 0.01133	P=0.9194
Figure 2I: treatment patient serum MDA
DATA				C	D0	D40	D152
			#1	0.581177	3.72723	0.552488	0.636981
			#2	0.324586	3.11632
			#3	1.31895	2.02649
			#4	0.913254	1.34958
			#5	0.50512	0.868506
			#6		1.14172
Statistical details		Unpaired two tailed t test	C vs P2,D0	P2,D0 vs P2, d40	P2,D0 vs P2, d152
		P value	0.0396	0.2868	0.3121
		P value summary	*	ns	ns
		Significantly different (P < 0.05)?	Yes	No	No
		t, df	t=2.405, df=9	t=1.192, df=5	t=1.124, df=5

## Sheet: Figure 3
Figure 3B+C: VA and BA diameter mutant zebrafish
DATA																Statistical details
	VA size (mm)		#1	#2	#3	#4	#5		VA NORM		#1	#2	#3	#4	#5	mean	sd	t-test
		Sib	235.3	244.6	240.3	238.9	230.2		VA/length	Sib	96.0408	93.7165	94.6063	94.4269	94.3443	94.6269	0.7679
		Het	237.5	231.4	228.6	234.2	241.1		(mm/cm)	Het	96.1538	94.449	94.0741	90.4247	94.549	93.9301	1.8924	0.257128
		Hom	273.5	239.1	249.8	248.2	287.1			Hom	110.282	94.881	103.651	98.1028	111.712	103.726	6.58214	0.0126049
	BA size (mm)		#1	#2	#3	#4	#5		BA NORM		#1	#2	#3	#4	#5	mean	sd
		Sib	1023	1174	1243	1065	1253		BA/length	Sib	417.551	449.808	489.37	420.949	513.525	458.241	37.7963
		Het	1334	1278	1029	1293	1098		(mm/cm)	Het	540.081	521.633	423.457	499.228	430.588	482.997	47.553	0.219299
		Hom	1277	1086	1164	1371	1258			Hom	514.919	430.952	482.988	541.897	489.494	492.05	36.9576	0.118347
	Adult length (cm)		#1	#2	#3	#4	#5
		Sib	2.45	2.61	2.54	2.53	2.44
		Het	2.47	2.45	2.43	2.59	2.55
		Hom	2.48	2.52	2.41	2.53	2.57
Figure 3D+E : oxidative stress in mutant zebrafish
DATA											Statistical details
			#1	#2	#3	#4	#5	#6	#7	#8	mean	sd	t-test
	H2O2 (AFU/mg tissue)	Sib	712.7	724.8	1197.6	865.1	702.1	853.3	742.7	862.5	832.6	152.771
		Het	731.6	758.5	599.7	860.8	1076.7	623.3	858.7	822.6	791.488	142.03	0.305099
		Hom	2247.1	1552.7	1744.9	2317.7	2234.8	2010.3	2533.6	2240.9	2110.25	301.642	4.68585e-08
			#1	#2	#3	#4	#5	#6	#7	#8	mean	sd	t-test
	MDA (nmol/mg tissue)	Sib	1.251	1.493	1.967	1.735	2.566	1.468	0.953	1.513	1.61825	0.455557
		Het	1.08	1.855	1.264	1.43	1.507	2.11	1.491	1.502	1.52987	0.301686	0.337606
		Hom	4.092	3.584	2.798	3.123	3.056	3.438	3.881	3.505	3.43463	0.403799	7.99189e-07
Figure 3F : oxidative stress in mutant zebrafish
DATA														Statistical details
		eef1a	p53	casp-3			p53	casp-3		ddCT	p53	casp-3
	Sib-1	16.1454	26.206	28.184		Sib-1	-10.0606	-12.0386		Sib-1	0.000936397	0.000237693		sd	p53	casp-3		t-test	p53	casp-3
	Sib-2	16.1105	25.9928	27.968		Sib-2	-9.88224	-11.8575		Sib-2	0.00105962	0.000269493		Sib	0.000112128	1.8331e-05		Het	0.0704539	0.148701
	Sib-3	16.023	25.875	28.071		Sib-3	-9.852	-12.048		Sib-3	0.00108206	0.000236151		Het	8.05149e-05	4.3478e-05		Hom	0.00047203	0.000126706
	Sib-4	16.077	26.291	28.177		Sib-4	-10.214	-12.1		Sib-4	0.000841937	0.000227791		Hom	0.000626463	0.000220089
	Het-1	15.869	25.881	27.528		Het-1	-10.012	-11.659		Het-1	0.000968473	0.000309237
	Het-2	15.798	25.945	27.638		Het-2	-10.147	-11.84		Het-2	0.000881959	0.000272775		mean	p53	casp-3		fold change	p53	casp-3
	Het-3	15.823	26.091	27.583		Het-3	-10.268	-11.76		Het-3	0.000811006	0.000288328		Sib	0.000980003	0.000242782		Sib	1	1
	Het-4	15.871	26.176	28.099		Het-4	-10.305	-12.228		Het-4	0.000790471	0.000208452		Het	0.000862977	0.000269698		Het	0.880586	1.11086
	Hom-1	16.021	24.101	26.291		Hom-1	-8.08	-10.27		Hom-1	0.00369554	0.000809882		Hom	0.00289708	0.00109182		Hom	2.95619	4.49712
	Hom-2	15.997	24.358	25.928		Hom-2	-8.361	-9.931		Hom-2	0.0030415	0.0010244
	Hom-3	16.011	24.818	25.623		Hom-3	-8.807	-9.612		Hom-3	0.00223269	0.00127791						sd norm	p53	casp-3
	Hom-4	16.105	24.682	25.743		Hom-4	-8.577	-9.638		Hom-4	0.00261858	0.00125508						Sib	0.114416	0.075504		8.74004	13.2443
Figure3 I+J : VA and BA diameter mutant zebrafish
DATA
	diameter (um)
	wt		#1	#2	#3	#4	#5	#6	#7	#8	#9	#10	#11	#12	#13	#14	#15
		VA	34.3333	34.6667	34.3333	35.3333	35	34	35	33.6667	33.6667	34.3333	36	33.6667	33.3333	34.3333	36.3333
		Mean	34.5333
		SD	0.871051
		BA	54	56	58	64	67	61	53	54	53	55	68	56	70	53	56
		MEAN	58.5333
		SD	5.93857
	het
		VA	34	34.6667	34	34	32	33.6667	33.6667	35	34.3333	34.6667	34	35	34	33.3333	33.3333
		Mean	33.9778
		SD	0.760813
		BA	65	61	55	58	61	61	67	68	64	57	63	70	54	53	61
		MEAN	61.2
		SD	5.12975
	hom
		VA	35.6667	36.6667	34.6667	34	35.6667	35.3333	33	34.3333	33.3333	33.6667	34.6667	33	33.6667	33.6667	33.6667
		Mean	34.3333
		SD	1.09109
		BA	65	78	61	54	56	57	58	71	67	62	55	52	66	54	64
		MEAN	61.3333
		SD	7.26702
	wt + H2O2
		VA	36.3333	35.3333	38	34.6667	34.6667	34.3333	35.3333	35.3333	34.3333	35.6667	35	35	34.3333	31.3333	32.3333
		Mean	34.8
		SD	1.53685
		BA	67	58	63	62	67	53	56	58	69	71	73	63	71	53	63
		MEAN	63.1333
		SD	6.52322
	het + H2O2
		VA	34	33.6667	35	34	37.3333	32.6667	33.3333	33.6667	33	33.3333	37.6667	34	39	33.6667	34
		Mean	34.5556
		SD	1.88842
		BA	65	71	57	65	64	65	58	54	56	55	71	64	62	66	55
		MEAN	61.8667
		SD	5.68038
	hom + H2O2
		VA	67.6667	66.6667	66.3333	54.6667	64.6667	56.6667	60.6667	70	66.3333	55	64.3333	52	41.6667	67.6667	57.6667
		Mean	60.8
		SD	7.76316
		BA	77	69	76	64	86	77	89	68	68	68	64	72	78	76	79
		MEAN	74.0667
		SD	7.43031
	hom + H2O2 + a-toc
		VA	43	33.6667	45	41.6667	35.3333	42	45.3333	44.3333	43.6667	44.3333	51	42	41.6667	44	42.6667
		Mean	42.6444
		SD	4.03647
		BA	56	79	76	54	53	56	78	84	56	58	71	64	66	77	72
		MEAN	66.6667
		SD	10.6682
	hom + H2O2 + TPP
		VA	66	67.6667	75	56.3333	68.3333	65.3333	67.3333	65.6667	57	53	64	65.6667	59.6667	65.3333	61.6667
		Mean	63.8667
		SD	5.54319
		BA	87	68	66	98	69	77	74	69	78	88	69	78	74	87	74
		MEAN	77.0667
		SD	9.1999
	hom + H2O2 + MitoQ
		VA	43.6667	43	43	41.3333	42	44.3333	43.3333	43.6667	43.3333	42.6667	43.3333	44	43.6667	44.6667	43.3333
		Mean	43.2889
		SD	0.843901
		BA	67	66	65	75	68	77	65	77	76	56	57	54	57	56	68
		MEAN	65.6
		SD	8.18361
Statistical details
	VA	Mean	SD	t-test
	+/+	34.0889	0.555873
	+/-	33.9778	0.760813	0.0366784
	-/-	34.3333	1.09109	0.291714	0.154702
	+/+ H2O2	34.8	1.53685	0.281734
	+/- H2O2	34.5556	1.88842	0.483641
	-/- H2O2	60.8	7.76316	1.05656e-13	9.57774e-14
	-/- H2O2 + αToc	42.6444	4.03647	4.72544e-09
	-/- H2O2 + TPP	63.8667	5.54319	0.111706
	-/- H2O2 + MitoQ	43.2889	0.843901	9.81717e-10
	BA	Mean	SD	t-test
	+/+	58.5333	5.93857
	+/-	61.2	5.12975	0.0994058	ns
	-/-	61.3333	7.26702	0.128823	ns
	+/+ H2O2	63.1333	6.52322
	+/- H2O2	61.8667	5.68038	0.287564
	-/- H2O2	74.0667	7.43031	9.80525e-05	***
	-/- H2O2 + αToc	66.6667	10.6682	0.0179373	*
	-/- H2O2 + TPP	77.0667	9.1999	0.16713	ns
	-/- H2O2 + MitoQ	65.6	8.18361	0.00305026	**
Figure 3K: survival zebrafish + H2O2
	nr embryos
DATA		WT	HET	HOM		WT + H2O2	HET + H2O2	HOM + H2O2		HOM + H2O2 + a-toc	HOM + H2O2 + TPP	HOM + H2O2 + MitoQ
	24hpf	96.33	93.67	93		94.67	91	92		92	92.33	94.67
	48hpf	92	88.67	89		91.33	86	83.67		86.67	81	90.67
	72hpf	88	87	86.33		87.67	79.67	76.33		80.33	73.33	83.67
	96hpf	86	80.33	82.67		83.67	75.67	57.67		77.67	62	82
	120hpf	80.67	77.33	80		81.33	74	46.67		76	46.33	76.33
	sd	WT	HET	HOM		WT + H2O2	HET + H2O2	HOM + H2O2		HOM + H2O2 + a-toc	HOM + H2O2 + TPP	HOM + H2O2 + MitoQ
	24hpf	3.78594	4.16333	1		3.78594	3.60555	3		2	3.78594	2.08167
	48hpf	2.64575	3.21455	1		3.21455	3.60555	2.08167		1.52753	3.60555	3.05505
	72hpf	2.64575	3	1.52753		3.05505	4.72582	2.08167		2.51661	2.08167	3.21455
	96hpf	1.73205	3.05505	2.08167		4.04145	5.03322	6.1101		2.51661	7	2
	120hpf	2.08167	3.05505	2		5.1316	5	6.1101		2.64575	6.1101	3.51188
Statistical details
	Comparison of Survival Curves
	Log-rank (Mantel-Cox) test (recommended)
	Chi square	45.8
	df	7
	P value	<0.0001
	P value summary	****
	Are the survival curves sig different?	Yes
	Logrank test for trend (recommended)
	Chi square	5.825
	df	1
	P value	0.0158
	P value summary	*
	Sig. trend?	Yes
	Gehan-Breslow-Wilcoxon test
	Chi square	40.65
	df	7
	P value	<0.0001
	P value summary	****
	Are the survival curves sig different?	Yes
Figure 3M+N: VA and BA diameter mutant zebrafish + erastin
DATA
	VA diameter (um)
	wt + erastin		#1	#2	#3	#4	#5	#6	#7	#8	#9	#10	#11	#12	#13	#14	#15
		VA	34.3333	34.6667	34.3333	35.3333	35	34	35	33.6667	33.6667	34.3333	36	33.6667	33.3333	34.3333	36.3333
		Mean	34.5333
		SD	0.871051
c		BA	55	50	47	44	67	40	55	47	56	45	44	56	43	44	49
		MEAN	49.4667
		SD	7.11002
	het + erastin
		VA	34.6667	35.3333	34	36	35	34.6667	34.3333	34	33.6667	35	35.6667	33.6667	33.3333	35	36.3333
		Mean	34.7111
		SD	0.889682
		BA	53	55	57	46	56	57	64	65	45	78	66	63	53	58	64
		MEAN	58.6667
		SD	8.37229
	hom + erastin
		VA	60.6667	61	60	61	63	54.6667	62.6667	65.3333	59.3333	63.6667	64.6667	54.6667	60.6667	58.6667	57.6667
		Mean	60.5111
		SD	3.19937
		BA	77	55	81	73	57	78	89	84	85	78	84	55	89	55	55
		MEAN	73
		SD	13.5752
	hom + erastin + DFO
		VA	33.3333	34.3333	36.6667	34.6667	39.3333	43.3333	44.6667	43	42.3333	33	36	34.6667	37.3333	43.6667	40
		Mean	38.4222
		SD	4.14512
		BA	55	66	78	57	55	94	77	66	64	58	59	61	78	67	81
		MEAN	67.7333
		SD	11.4609
Statistical details
	VA	Mean	SD	t-test
	ERASTIN +/+	34.5333	0.871051
	ERASTIN +/-	34.7111	0.889682	0.292328
	ERASTIN -/-	60.5111	3.19937	2.88415e-23
	ERASTIN + DFO -/-	38.4222	4.14512	3.78163e-16
	BA	Mean	SD	t-test
	ERASTIN +/+	49.4667	7.11322
	ERASTIN +/-	58.6667	8.37229	0.00152298
	ERASTIN -/-	73	13.5752	1.05354e-06
	ERASTIN + DFO -/-	67.7333	11.4609	0.130317
Figure 3O: survival zebrafish + Erastin
	nr embryos
DATA		WT	HET	HOM		WT +ERASTIN	HET+ ERASTIN	HOM + ERASTIN	MO + ERASTIN + DFO
	24hpf	96.33	93.67	93		96.67	96.6667	97	92
	48hpf	92	88.67	89		90	87.6667	90	89
	72hpf	88	87	86.33		86.67	83.6667	57.3333	82.3333
	96hpf	86	80.33	82.67		85	77.3333	45.6667	75.6667
	120hpf	80.67	77.33	80		79.67	76.3333	44.6667	74
	sd	WT	HET	HOM		WT +ERASTIN	HET+ ERASTIN	HOM + ERASTIN	MO + ERASTIN + DFO
	24hpf	3.78594	4.16333	1		1.52753	1.52753	1	2.64575
	48hpf	2.64575	3.21455	1		2	2.51661	2	1
	72hpf	2.64575	3	1.52753		1.52753	3.05505	1.52753	2.51661
	96hpf	1.73205	3.05505	2.08167		1	1.1547	2.08167	2.08167
	120hpf	2.08167	3.05505	2		0.57735	1.1547	2.08167	1
Statistical details
	Comparison of Survival Curves
	Log-rank (Mantel-Cox) test (recommended)
	Chi square	56.29
	df	6
	P value	<0.0001
	P value summary	****
	Are the survival curves sig different?	Yes
	Logrank test for trend (recommended)
	Chi square	12.87
	df	1
	P value	0.0003
	P value summary	***
	Sig. trend?	Yes
	Gehan-Breslow-Wilcoxon test
	Chi square	52.54
	df	6
	P value	<0.0001
	P value summary	****
	Are the survival curves sig different?	Yes

## Sheet: Figure 4
Figure 4B: MO zebrafish H2O2
DATA			C	MO	R
		#1	295.3	462.4	298.6
		#2	377.8	421.7	387.7
		#3	340.9	536.8	394.2
		#4	337.2	380.4	338.1
		#5	385.8	473.7	308.6
Statistical details
		Ordinay one-way ANOVA " Tukey's multiple comparisons test"
		Test details	Mean 1	Mean 2	Mean Diff.	SE of diff.	n1	n2	q	DF	Adjusted P Value
		C vs. MO	347.4	455	-107.6	29.89	5	5	3.6	12	0.0073
		MO vs. R	455	345.4	109.6	29.89	5	5	3.666	12	0.0065
Figure 4B: MO zebrafish lipid peroxidation
DATA			C	MO	R
		#1	0.89	2.88	1.09
		#2	1.12	2.33	1.2
		#3	0.93	2.44	1.15
		#4	1.22	1.99	0.95
		#5	0.79	2.46	1.31
Statistical details
		Ordinay one-way ANOVA " Tukey's multiple comparisons test"
		Test details	Mean 1	Mean 2	Mean Diff.	SE of diff.	n1	n2	q	DF	Adjusted P Value
		C vs. MO	0.99	2.42	-1.43	0.1416	5	5	14.29	12	<0.0001
		C vs. R	0.99	1.14	-0.15	0.1416	5	5	1.499	12	0.5556
		MO vs. R	2.42	1.14	1.28	0.1416	5	5	12.79	12	<0.0001
Figure 4D: MO zebrafish VA diameter
DATA			C	MO	R
		#1	33.33	43.33	36
		#2	34.33	43.67	33
		#3	32.67	40.33	35.33
		#4	31.33	41	35.67
		#5	34	40.67	32.67
		#6	34.33	42.67	34.67
		#7	31.33	41.33	36.33
		#8	32.33	43.33	33.33
		#9	34	39	35
		#10	32.33	45	37.67
		#11	33	42.67	35
		#12	34.67	42.67	34.33
		#13	33.67	43.33	35.67
		#14	32.67	44	31.33
		#15	31.67	41.67	35
Statistical details
		Ordinay one-way ANOVA " Tukey's multiple comparisons test"
		Test details	Mean 1	Mean 2	Mean Diff.	SE of diff.	n1	n2	q	DF	Adjusted P Value
		C vs. MO	33.04	42.31	-9.267	0.533	15	15	17.39	42	<0.0001
		MO vs. R	42.31	34.73	7.578	0.533	15	15	14.22	42	<0.0001
Figure 4E: MO zebrafish BA diameter
DATA			C	MO	R
		#1	55	78	54
		#2	67	64	65
		#3	64	71	72
		#4	59	58	55
		#5	56	63	63
		#6	77	51	67
		#7	63	59	71
		#8	59	68	53
		#9	55	64	59
		#10	53	57	63
		#11	71	63	67
		#12	64	70	63
		#13	67	54	67
		#14	59	63	54
		#15	65	61	68
Statistical details
		Ordinay one-way ANOVA " Tukey's multiple comparisons test"
		Test details	Mean 1	Mean 2	Mean Diff.	SE of diff.	n1	n2	q	DF	Adjusted P Value
		C vs. MO	62.27	62.93	-0.6667	2.423	15	15	0.2752	42	0.9536
		MO vs. R	62.93	62.73	0.2	2.423	15	15	0.08255	42	0.9957
Figure 4F: MO zebrafish p53/casp3
			p53				casp3
DATA			C	MO	R		C	MO	R
		#1	0.928529	3.44384	1.44395		0.95619	1.94042	0.900232
		#2	1.05192	4.55995	0.869959		1.03769	1.28554	0.970883
		#3	0.98488	2.89591	0.702232		0.982391	2.50597	1.08025
		#4	0.930462	2.06054	0.577551		1.06022	2.17704	0.887839
		#5	1.10421	2.39001	0.728004		0.963509	2.42733	1.21451
Statistical details
		Ordinay one-way ANOVA " Tukey's multiple comparisons test"
		Test details	Mean 1	Mean 2	Mean Diff.	SE of diff.	n1	n2	q	DF	Adjusted P Value
	p53	C vs. MO	1	3.07	-2.07	0.3001	5	5	6.898	24	<0.0001
		MO vs. R	3.07	0.8643	2.206	0.3001	5	5	7.35	24	<0.0001
	casp3	C vs. MO	1	2.067	-1.067	0.3001	5	5	3.556	24	0.0064
		MO vs. R	2.067	1.011	1.057	0.3001	5	5	3.521	24	0.007
Figure 4H: MO zebrafish VA diameter H202
DATA							a-toc	TPP	MitoQ
					H2O2
			C	MO	C	MO	MO	MO	MO
		#1	33.33	43.33	37.33	51.33	41.67	52.33	35
		#2	34.33	43.67	36.67	51.67	40.67	54	38.33
		#3	32.67	40.33	30.33	46.67	41.33	52	38
		#4	31.33	41	36	50.33	43.33	52.67	32.67
		#5	34	40.67	36	52.67	40	51.67	34
		#6	34.33	42.67	35.67	56	42	53	37.33
		#7	31.33	41.33	33	52	37	51.67	34.67
		#8	32.33	43.33	31	53	40.33	63.33	32.67
		#9	34	39	33	53	34.33	54	35.33
		#10	32.33	45	33.33	48.33	39	54.67	34
		#11	33	42.67	37	51	40.67	54.33	33.67
		#12	34.67	42.67	37	55	35.33	52.67	31.67
		#13	33.67	43.33	32.67	50.33	40	53.33	36.67
		#14	32.67	44	34.67	49.33	35.33	46	37.67
		#15	31.67	41.67	36.67	55.33	36	50.33	34.33
Statistical details
		Ordinay one-way ANOVA " Tukey's multiple comparisons test"
		Test details	Mean 1	Mean 2	Mean Diff.	SE of diff.	n1	n2	q	DF	Adjusted P Value
		C vs. MO	33.04	42.31	-9.267	0.8796	15	15	10.54	98	<0.0001
		C vs. C + H2O2	33.04	34.69	-1.645	0.8796	15	15	1.87	98	>0.9999
		MO vs. MO+H2O2	42.31	51.73	-9.421	0.8796	15	15	10.71	98	<0.0001
		MO vs. MO+H2O2+a-toc	51.73	39.13	12.6	0.8796	15	15	14.32	98	<0.0001
		MO vs. MO+H2O2+TTP	51.73	53.07	-1.334	0.8796	15	15	1.517	98	0.6265
		MO vs. MO+H2O2+MitoQ	51.73	35.07	16.67	0.8796	15	15	18.95	98	<0.0001
Figure 4I: MO zebrafish BA diameter H202
DATA							a-toc	TPP	MitoQ
					H2O2
			C	MO	C	MO	MO	MO	MO
		#1	55	67	78	87	71	85	71
		#2	67	58	64	95	78	97	69
		#3	64	63	71	72	69	99	64
		#4	59	62	58	98	75	87	71
		#5	56	67	63	103	77	85	75
		#6	77	53	51	78	64	79	66
		#7	63	56	59	91	83	96	77
		#8	59	58	68	75	71	88	72
		#9	55	69	64	79	74	99	73
		#10	53	71	57	82	78	84	75
		#11	71	73	63	67	73	88	78
		#12	64	63	70	93	64	84	68
		#13	67	71	54	88	79	89	73
		#14	59	53	63	68	84	87	83
		#15	65	63	61	84	88	91	87
Statistical details
		Ordinay one-way ANOVA " Tukey's multiple comparisons test"
		Test details	Mean 1	Mean 2	Mean Diff.	SE of diff.	n1	n2	q	DF	Adjusted P Value
		C vs. MO	62.27	62.93	-0.6667	2.672	15	15	0.2495	98	>0.9999
		C vs. C + H2O2	62.27	63.13	-0.8667	2.672	15	15	0.3244	98	0.9997
		MO vs. MO+H2O2	62.93	84	-21.07	2.672	15	15	7.885	98	<0.0001
		MO vs. MO+H2O2+a-toc	84	75.2	8.8	2.672	15	15	3.294	98	0.0082
		MO vs. MO+H2O2+TTP	84	89.2	-5.2	2.672	15	15	1.946	98	0.2854
		MO vs. MO+H2O2+MitoQ	84	73.47	10.53	2.672	15	15	3.943	98	0.0009
Figure 4K: MO zebrafish VA diameter erastin DFO
DATA
			c				MO
			DMSO	DFO	ER		DMSO	DFO	ER	DFO+ER
		#1	34	33.33	34.67		46.33	34	50.67	33.33
		#2	34.67	34.67	35.33		43.67	33.33	50.67	34.33
		#3	35.33	32.67	34.33		45.67	36.33	51.33	36.67
		#4	36	32.67	36		47	34	48.33	34.67
		#5	35.33	34.67	35		46.33	38.33	49	36
		#6	35.33	35.67	34.67		45	42.33	50	43.33
		#7	34.33	33.33	34.33		45.67	43.67	49	44.67
		#8	34	32.67	34		45	42.33	47.67	43
		#9	35	35.33	33.67		44	43	49.33	45.67
		#10	34	33.33	35		46.33	43	50.33	33
		#11	33.33	34.33	35		43.67	37	50	37
		#12	35.67	33.33	33.67		44.33	38.67	50.33	34.67
		#13	35	35.67	33.67		45.33	43.67	50	37.33
		#14	32	31.33	35		43.67	45.67	50	43.67
		#15	32.33	32	36.33		45.67	48	51	40
Statistical details
		Ordinay one-way ANOVA " Tukey's multiple comparisons test"
		Test details	Mean 1	Mean 2	Mean Diff.	SE of diff.	n1	n2	q	DF	Adjusted P Value
	C	DMSO vs. DFO	34.42	33.67	0.7547	0.9462	15	15	0.7975	98	0.9383
		DMSO vs. ER	34.42	34.71	-0.29	0.9462	15	15	0.3065	98	0.9992
	MO	DMSO vs. DFO	45.18	40.22	4.956	0.9462	15	15	5.238	98	<0.0001
		DMSO vs. ER	45.18	49.84	-4.666	0.9462	15	15	4.931	98	<0.0001
		ER vs. DFO+ER	49.84	38.49	11.35	0.9462	15	15	12	98	<0.0001
Figure 4L: MO zebrafish BA diameter erastin DFO
DATA
			c				MO
			DMSO	DFO	ER		DMSO	DFO	ER	DFO+ER
		#1	56	58	53		80	77	77	65
		#2	79	52	55		83	85	84	78
		#3	56	54	57		77	86	81	78
		#4	71	58	58		79	77	73	57
		#5	55	53	56		80	69	66	87
		#6	51	62	57		68	78	89	94
		#7	57	61	64		79	77	95	77
		#8	62	55	65		74	58	96	88
		#9	55	53	71		73	95	78	64
		#10	53	52	78		81	74	77	58
		#11	62	67	66		77	75	84	69
		#12	65	63	63		79	79	93	83
		#13	51	66	53		68	68	89	78
		#14	55	54	58		65	85	81	84
		#15	52	52	64		72	82	68	81
Statistical details
		Ordinay one-way ANOVA " Tukey's multiple comparisons test"
		Test details	Mean 1	Mean 2	Mean Diff.	SE of diff.	n1	n2	q	DF	Adjusted P Value
	C	DMSO vs. DFO	58.67	57.33	1.333	2.945	15	15	0.4527	98	0.9949
		DMSO vs. ER	58.67	61.2	-2.533	2.945	15	15	0.8602	98	0.9168
	MO	DMSO vs. DFO	75.67	77.67	-2	2.945	15	15	0.6791	98	0.9683
		DMSO vs. ER	75.67	82.07	-6.4	2.945	15	15	2.173	98	0.1509
		ER vs. DFO+ER	82.07	76.07	6	2.945	15	15	2.037	98	0.2028

## Sheet: Figure 5
Figure 5A: Secisbp2 qPCR in mice
DATA											Statistical details
												Ordinay one-way ANOVA " Tukey's multiple comparisons test"
		Meda					Adventitia					Test details	Mean 1	Mean 2	Mean Diff.	SE of diff.	n1	n2	q	DF	Adjusted P Value
		wt	het	hom			wt	het	hom			wt vs. het	0.0003952	0.0002235	0.0001716	5.868e-05	4	6	4.137	29	0.0658
	#1	0.000264	0.000133	6.76e-06		#1	0.000408138	0.000341087	0.000195369			wt vs. hom	0.0003952	1.9e-05	0.0003761	5.868e-05	4	6	9.066	29	<0.0001
	#2	0.00037	0.000328	3.13e-06		#2	0.00021726	0.000233877	0.000522508			wt vs. wt	0.0003952	0.0003279	6.729e-05	5.698e-05	4	7	1.67	29	0.8421
	#3	0.00044	0.000125	5.95e-07		#3	0.000390179	0.000420722	0.000384163			wt vs. het	0.0003952	0.0003171	7.806e-05	5.698e-05	4	7	1.937	29	0.7439
	#4	0.000506608	0.00013	9.77822e-06		#4	0.000435655	0.00032277	0.000347648			wt vs. hom	0.0003952	0.0003854	9.797e-06	6.098e-05	4	5	0.2272	29	>0.9999
	#5		0.000224	8.67404e-06		#5	0.000343658	0.000294727	0.000477088			het vs. hom	0.0002235	1.9e-05	0.0002045	5.248e-05	6	6	5.511	29	0.0064
	#6		0.000401082	8.50828e-05		#6	0.000223532	0.000279275				het vs. wt	0.0002235	0.0003279	-0.0001043	5.057e-05	6	7	2.918	29	0.3336
						#7	0.000276587	0.000327189				het vs. het	0.0002235	0.0003171	-9.358e-05	5.057e-05	6	7	2.617	29	0.4513
												het vs. hom	0.0002235	0.0003854	-0.0001618	5.505e-05	6	5	4.158	29	0.0636
												hom vs. wt	1.9e-05	0.0003279	-0.0003089	5.057e-05	6	7	8.636	29	<0.0001
												hom vs. het	1.9e-05	0.0003171	-0.0002981	5.057e-05	6	7	8.335	29	<0.0001
												hom vs. hom	1.9e-05	0.0003854	-0.0003664	5.505e-05	6	5	9.412	29	<0.0001
												wt vs. het	0.0003279	0.0003171	1.077e-05	4.859e-05	7	7	0.3133	29	>0.9999
												wt vs. hom	0.0003279	0.0003854	-5.75e-05	5.323e-05	7	5	1.528	29	0.8852
												het vs. hom	0.0003171	0.0003854	-6.826e-05	5.323e-05	7	5	1.814	29	0.7919
Figure 5B: uncropped western blot mice
Figure 5C:survival mice
DATA								Statistical details
			surviving animals
		Days elapsed	wt	het	hom			Comparison of Survival Curves
		0	10	14	13
		2	10	14	13			Log-rank (Mantel-Cox) test (recommended)
		3	10	13	13			Chi square	3.224
		4	10	13	12			df	2
		7	10	12	12			P value	0.1995
		10	10	12	11			P value summary	ns
		11	10	12	10			Are the survival curves sig different?	No
		13	10	12	9
		14	9	12	9			Logrank test for trend (recommended)
		28	9	12	8			Chi square	2.777
								df	1
								P value	0.0957
								P value summary	ns
								Sig. trend?	No
								Gehan-Breslow-Wilcoxon test
								Chi square	3.03
								df	2
								P value	0.2198
								P value summary	ns
								Are the survival curves sig different?	No
Figure 5D: aneurysm in mice
DATA
					Found dead		Culled (health)		Survival at D28		Macroscopic aneurysm		Premature death w aneurysm
		total	excl	n (incl)	number	%	number	%	number	%	number	%
	+/+	10	0	10	1	0.1	0	0	9	0.9	3	0.3	1/1
	+/-	16	2	14	2	0.142857	0	0	12	0.857143	3	0.214286	2/2
	-/-	13	0	13	3	0.230769	2	0.153846	8	0.615385	8	0.615385	5/5
	+/- and +/+	26	2	24	3	0.125	0	0	21	0.875	6	0.25	4/4
Statistical details
		p (Two Sample proportion Z-Test, 2 tail)
	-/- vs +/+	0.128276, ( p(x≤Z) = 0.0641380 )
	-/- vs -/+	0.153123, ( p(x≤Z) = 0.0765617
	-/+ vs +/+	0.768906, ( p(x≤Z) = 0.615547 )
	-/- vs +/- and +/+	0.0644157, ( p(x≤Z) = 0.0322078 )
		ie sign if 1-tail
Figure 5G: 8-oxo-G mouse
DATA						Statistical details	Ordinay one-way ANOVA " Tukey's multiple comparisons test"
		wt	het	hom			Test details	Mean 1	Mean 2	Mean Diff.	SE of diff.	n1	n2	q	DF	Adjusted P Value
	#1	8	9	0			wt vs. het	10.22	12.29	-2.063	7.144	9	14	0.4085	32	0.9551
	#2	0	4	75			wt vs. hom	10.22	30.42	-20.19	7.373	9	12	3.873	32	0.0263
	#3	13	14	4			het vs. hom	12.29	30.42	-18.13	6.578	14	12	3.898	32	0.0252
	#4	19	1	15
	#5	5	5	7
	#6	7	18	64
	#7	24	25	40
	#8	3	14	67
	#9	13	17	21
	#10		8	41
	#11		17	24
	#12		20	7
	#13		2
	#14		18
Figure 5H: gH2AX mouse
DATA						Statistical details
								Ordinay one-way ANOVA " Tukey's multiple comparisons test"
								Test details	Mean 1	Mean 2	Mean Diff.	SE of diff.	n1	n2	q	DF	Adjusted P Value
		wt	het	hom				wt vs. het	4.111	4.857	-0.746	2.807	9	14	0.3759	32	0.9618
	#1	0	9	10				wt vs. hom	4.111	11.25	-7.139	2.897	9	12	3.485	32	0.0492
	#2	1	4	21				het vs. hom	4.857	11.25	-6.393	2.584	14	12	3.498	32	0.0482
	#3	1	12	16
	#4	5	0	5
	#5	8	1	5
	#6	3	2	5
	#7	18	0	28
	#8	1	3	12
	#9	0	7	9
	#10		7	21
	#11		2	3
	#12		3	0
	#13		16
	#14		2
Figure 5I: TUNEL mouse
DATA						Statistical details
								Ordinay one-way ANOVA " Tukey's multiple comparisons test"
		wt	het	hom				Test details	Mean 1	Mean 2	Mean Diff.	SE of diff.	n1	n2	q	DF	Adjusted P Value
	#1	7	5	4				wt vs. het	1.556	1.308	0.2479	4.016	9	13	0.08729	32	0.9979
	#2	1	1	55				wt vs. hom	1.556	11.54	-9.983	4.016	9	13	3.516	32	0.0469
	#3	1	0	8				het vs. hom	1.308	11.54	-10.23	3.632	13	13	3.983	32	0.0219
	#4	0	0	5
	#5	2	0	3
	#6	0	3	10
	#7	0	1	1
	#8	2		30
	#9	1	1	4
	#10		3	10
	#11		0	10
	#12		1	6
	#13		0	4
	#14		2

## Sheet: Supplementary Fig. 2
Supplementary Fig. 2C: heatmap VSMC
DATA			SELENOH	SECISBP2	SELENOT	SELENOW	SELENOI	SELENOM	SELENOF	SELENOK	SELENOS	SELENOO
		P1 #1	0.00177702	0.0228972	0.0357213		0.0147343	0.0554782	0.100415	0.0247835	1.07208	0.00562481
		P1 #2	0.00143958	0.00228234	0.026464	0.0364913	0.0038163	0.0683848	0.0777936	0.0184769	1.0554	0.00469985
		P1 #3	0.00133122	0.00317753	0.0718054	0.0338687	0.00580862	0.107911	0.0879236	0.0131713	1.06284	0.00647424
		P2 #1	0.00325631	0.00436408	0.08271	0.0528435	0.0134041	0.152189	0.175261	0.0265847	1.12917	0.00960014
		P2 #2	0.000937552	0.0213714	0.0198503	0.0155398	0.00460878	0.0800149	0.118266	0.016953	1.08543	0.00304526
		C1#1	0.00679034	0.0316766		0.0651282	0.0077158	0.0908092	0.11074	0.0134105	1.07978	0.00531321
		C2#1	0.00981235	0.0248558	0.25092	0.0686296	0.0132924	0.282786	0.159892	0.0229421	1.1172	0.0067186
		C2#2	0.00693869	0.0227177	0.156842	0.0490997	0.00990874	0.185138	0.181884	0.0215583	1.13436	0.00636961
		C1#2	0.00404524	0.0884956	0.295539	0.0682712	0.0190274	0.142872	0.260987	0.039132		0.00727667
		C3#1	0.0121286	0.0590266	0.102156	0.128336	0.00780369	0.083979	0.134048	0.0193432	1.09737	0.00632989
		C3#2	0.0178325	0.0262777	0.0795791	0.0922291	0.00707762	0.0703064	0.105972	0.0208497	1.07622	0.00399405
		C3#3	0.00532759	0.0355928	0.0414119	0.0319737	0.00708242	0.0644718	0.0936727	0.00830756	1.06708	0.00316089
Statistical details	Ordinary one-way ANOVA
	SELENOH
	ANOVA table	SS	DF	MS	F (DFn, DFd)	P value
	genotype	0.000153	2	7.652e-05	F (2, 9) = 4.975	P=0.0351
	SECISBP2
	ANOVA table	SS	DF	MS	F (DFn, DFd)	P value
	genotype	0.002712	2	0.001356	F (2, 9) = 3.110	P=0.0940
	SELENOT
	ANOVA table	SS	DF	MS	F (DFn, DFd)	P value
	genotype	0.03133	2	0.01567	F (2, 8) = 2.345	P=0.1580
	SELENOW
	ANOVA table	SS	DF	MS	F (DFn, DFd)	P value
	genotype	0.003536	2	0.001768	F (2, 8) = 2.182	P=0.1752
	SELENOI
	ANOVA table	SS	DF	MS	F (DFn, DFd)	P value
	genotype	1.037e-05	2	5.187e-06	F (2, 9) = 0.2073	P=0.8166
	SELENOM
	ANOVA table	SS	DF	MS	F (DFn, DFd)	P value
	genotype	0.006175	2	0.003088	F (2, 9) = 0.6594	P=0.5404
	SELENOF
	ANOVA table	SS	DF	MS	F (DFn, DFd)	P value
	genotype	0.008182	2	0.004091	F (2, 9) = 1.657	P=0.2439
	SELENOK
	ANOVA table	SS	DF	MS	F (DFn, DFd)	P value
	genotype	1.236e-05	2	6.18e-06	F (2, 9) = 0.08326	P=0.9208
	SELENOS
	ANOVA table	SS	DF	MS	F (DFn, DFd)	P value
	genotype	0.00287	2	0.001435	F (2, 8) = 2.547	P=0.1393
	SELENOO
	ANOVA table	SS	DF	MS	F (DFn, DFd)	P value
	genotype	8.798e-07	2	4.399e-07	F (2, 9) = 0.1074	P=0.8993
Supplementary Fig. 2D: GPX VSMC
DATA
		P1	P2	C1	C2	C3
	#1	29	1	133.5	115.3	146.9
	#2	39.1	3.8	175.3	125.5	71.3
	#3	26.3	3.2	176.9	96	166.2
Statistical details
		Ordinay one-way ANOVA " Tukey's multiple comparisons test"
		Test details	Mean 1	Mean 2	Mean Diff.	SE of diff.	n1	n2	q	DF	Adjusted P Value
		P1 vs. P2	31.47	2.667	28.8	21.27	3	3	1.915	10	0.6671
		P1 vs. C1	31.47	161.9	-130.4	21.27	3	3	8.672	10	0.0008
		P1 vs. C2	31.47	112.3	-80.8	21.27	3	3	5.372	10	0.0228
		P1 vs. C3	31.47	128.1	-96.67	21.27	3	3	6.427	10	0.0074
		P2 vs. C1	2.667	161.9	-159.2	21.27	3	3	10.59	10	0.0002
		P2 vs. C2	2.667	112.3	-109.6	21.27	3	3	7.287	10	0.0031
		P2 vs. C3	2.667	128.1	-125.5	21.27	3	3	8.342	10	0.0011
		C1 vs. C2	161.9	112.3	49.63	21.27	3	3	3.3	10	0.2114
		C1 vs. C3	161.9	128.1	33.77	21.27	3	3	2.245	10	0.5358
		C2 vs. C3	112.3	128.1	-15.87	21.27	3	3	1.055	10	0.9403
Supplementary Fig. 2E : TXNRD VSMC
DATA
		P1	P2	C1	C2	C3
	#1	0.00013
	#2	3.1e-05	6.3e-05	0.0016	0.00093	0.001
	#3	0.00016	3.1e-05	0.0014	0.00054	0.00068
Statistical details
		Ordinay one-way ANOVA " Tukey's multiple comparisons test"
		Test details	Mean 1	Mean 2	Mean Diff.	SE of diff.	n1	n2	q	DF	Adjusted P Value
		P1 vs. P2	0.000107	4.7e-05	6e-05	0.0001476	3	2	0.5748	6	0.9927
		P1 vs. C1	0.000107	0.0015	-0.001393	0.0001476	3	2	13.35	6	0.0005
		P1 vs. C2	0.000107	0.000735	-0.000628	0.0001476	3	2	6.017	6	0.0291
		P1 vs. C3	0.000107	0.00084	-0.000733	0.0001476	3	2	7.023	6	0.0143
		P2 vs. C1	4.7e-05	0.0015	-0.001453	0.0001617	2	2	12.71	6	0.0006
		P2 vs. C2	4.7e-05	0.000735	-0.000688	0.0001617	2	2	6.017	6	0.0291
		P2 vs. C3	4.7e-05	0.00084	-0.000793	0.0001617	2	2	6.936	6	0.0151
		C1 vs. C2	0.0015	0.000735	0.000765	0.0001617	2	2	6.691	6	0.0179
		C1 vs. C3	0.0015	0.00084	0.00066	0.0001617	2	2	5.772	6	0.035
		C2 vs. C3	0.000735	0.00084	-0.000105	0.0001617	2	2	0.9183	6	0.9606

## Sheet: Supplementary Fig.  3
Supplementary Fig. 3D: heatmap P3
DATA
		SELENOH	SECISBP2	SELENOM	SELENOW	SELENOT	SELENOS	SELENOF	SELENOO	SELENOI	SELENOK
	C1 #1	0.0122608	0.00408375	0.0592449	0.0939698	0.0948833	0.0246921	0.136143	0.0058306	0.0124047	0.0136408
	C1 #2	0.0136094	0.00262526	0.0877014	0.0564388	0.0451264	0.0169603	0.0765374	0.00876301	0.00417519	0.00778326
	C1 #3	0.0172757	0.0052712	0.104271	0.110682	0.114244	0.0214951	0.146925	0.0114632	0.0116291	0.0122228
	C2 #1	0.0185158	0.00479183	0.0840197	0.0993438	0.122642	0.0268994	0.100369	0.0110234		0.0108067
	C2 #2	0.0121807	0.00280801	0.0877522	0.0484048	0.0682288	0.0149543	0.0757663	0.00534115	0.00541244	0.00584291
	C3 #1	0.0162493	0.00495248	0.134385	0.133344	0.0962208	0.0160408	0.0931626	0.0130082	0.00764213	0.00995989
	C4 #1	0.0156351	0.00385488	0.179044	0.0807365	0.0889717	0.0203355	0.113661	0.00817335	0.00606923
	C5 #1	0.0180254	0.00326197	0.198284	0.122575	0.0548589	0.0155581	0.0890327	0.00690797	0.005584	0.00747337
	P3 #1	0.0102275		0.130404	0.10303	0.0932847	0.031226	0.187794	0.0135339	0.013686	0.030926
	P3 #2	0.00159984	0.00199411	0.0446914	0.0406858	0.0508119	0.0167524	0.114666	0.012449	0.00969773	0.0220073
	P3 #3	0.00772281	0.00160648	0.0717093	0.0560826	0.122853	0.0219347	0.0960896	0.0103398	0.012843	0.0167899
Statistical details	Unpaired t test	SELENOH	SECISBP2	SELENOM	SELENOW	SELENOT	SELENOS	SELENOF	SELENOO	SELENOI	SELENOK
	P value	0.0019	0.02	0.3169	0.2318	0.8717	0.3269	0.2231	0.0917	0.0594	0.0019
	P value summary	**	*	ns	ns	ns	ns	ns	ns	ns	**
	Significantly different (P < 0.05)?	Yes	Yes	No	No	No	No	No	No	No	Yes
	One- or two-tailed P value?	Two-tailed	Two-tailed	Two-tailed	Two-tailed	Two-tailed	Two-tailed	Two-tailed	Two-tailed	Two-tailed	Two-tailed
	t, df	t=4.337, df=9	t=2.896, df=8	t=1.060, df=9	t=1.282, df=9	t=0.1662, df=9	t=1.037, df=9	t=1.309, df=9	t=1.888, df=9	t=2.196, df=8	t=4.557, df=8
Supplementary Fig. 3E: Thioredoxin reductase P3
DATA		C1	C2	C3	P3
	#1	0.58	1.65	1.03	0.08
	#2	1.73	1.27	1.93	0.03
	#3	0.81	1.09	1.34	0.07
	#4	1.83
Statistical details
	Ordinay one-way ANOVA " Tukey's multiple comparisons test"
	Test details	Mean 1	Mean 2	Mean Diff.	SE of diff.	n1	n2	q	DF	Adjusted P Value
	C1 vs. C2	1.238	1.337	-0.09917	0.3408	4	3	0.4115	9	0.9908
	C1 vs. C3	1.238	1.433	-0.1958	0.3408	4	3	0.8127	9	0.9372
	C1 vs. P3	1.238	0.06	1.178	0.3408	4	3	4.887	9	0.0303
	C2 vs. C3	1.337	1.433	-0.09667	0.3643	3	3	0.3753	9	0.993
	C2 vs. P3	1.337	0.06	1.277	0.3643	3	3	4.956	9	0.0282
	C3 vs. P3	1.433	0.06	1.373	0.3643	3	3	5.331	9	0.019
Supplementary Fig. 3F
DATA		C1	C2	C3	P3
	#1	0.19	0.16	0.13	0.25
	#2	0.29	0.29	0.17	0.61
	#3	0.36	0.42	0.26	0.33
	#4	0.09	0.2	0.23	0.68
	#5	0.35	0.07	0.46	0.63
	#6	0.24	0.31	0.069489	0.13074
	#7	0.16	0.14	0.33	0.47
	#8	0.25	0.32	0.24	0.73
	#9	0.31	0.15	0.13	0.28
	#10	0.19	0.27	0.3	0.38
	#11	0.17	0.35	0.38	0.4
	#12	0.08	0.17	0.12	0.19
	#13	0.14	0.4	0.31	0.19
	#14	0.37	0.13	0.2	0.55
	#15		0.24	0.24	0.93
	#16		0.101541	0.37	0.19
	#17		0.136144		0.19
	#18		0.175167		0.24
Statistical details
	Ordinay one-way ANOVA " Tukey's multiple comparisons test"
	Test details	Mean 1	Mean 2	Mean Diff.	SE of diff.	n1	n2	q	DF	Adjusted P Value
	C1 vs. C2	0.2279	0.224	0.00381	0.05341	14	18	0.1009	62	0.9999
	C1 vs. C3	0.2279	0.2462	-0.01836	0.05485	14	16	0.4734	62	0.987
	C1 vs. P3	0.2279	0.4095	-0.1816	0.05341	14	18	4.809	62	0.0063
	C2 vs. C3	0.224	0.2462	-0.02217	0.0515	18	16	0.6088	62	0.973
	C2 vs. P3	0.224	0.4095	-0.1854	0.04996	18	18	5.249	62	0.0024
	C3 vs. P3	0.2462	0.4095	-0.1633	0.0515	16	18	4.483	62	0.0123

## Sheet: Supplementary Fig.  5
Supplementary Fig. 5D : TXNRD-activity. P4
DATA
		P4	C1	C2	C3
	#1	0.004942	0.112725	0.139075	0.264027
	#2	0.003373	0.137438	0.217557	0.0902988
	#3	0.004775	0.190261	0.102294	0.115773
	#4		0.128322	0.100271	0.0784424
	#5		0.158203	0.0851525	0.148832
Statistical details	Ordinay one-way ANOVA " Tukey's multiple comparisons test"
	Test details	Mean 1	Mean 2	Mean Diff.	SE of diff.	n1	n2	q	DF	Adjusted P Value
	P4 vs. C1	0.004363	0.1454	-0.141	0.0377	3	5	5.29	14	0.0104
	P4 vs. C2	0.004363	0.1289	-0.1245	0.0377	3	5	4.67	14	0.0239
	P4 vs. C3	0.004363	0.1395	-0.1351	0.0377	3	5	5.068	14	0.0141
	C1 vs. C2	0.1454	0.1289	0.01652	0.03265	5	5	0.7155	14	0.9563
	C1 vs. C3	0.1454	0.1395	0.005915	0.03265	5	5	0.2562	14	0.9978
	C2 vs. C3	0.1289	0.1395	-0.0106	0.03265	5	5	0.4593	14	0.9876
Supplementary Fig. 5E : GPX-activity. P4
DATA		P4	C1	C2	C3
	#1	3.44	22.1247	23.6528	21.7
	#2	3.24	21.2	26.1528	34.7118
	#3	3.6	24.736	18.3241	28.0205
Statistical details
	Ordinay one-way ANOVA " Tukey's multiple comparisons test"
	Test details	Mean 1	Mean 2	Mean Diff.	SE of diff.	n1	n2	q	DF	Adjusted P Value
	P4 vs. C1	3.427	22.69	-19.26	3.207	3	3	8.492	8	0.0014
	P4 vs. C2	3.427	22.71	-19.28	3.207	3	3	8.503	8	0.0014
	P4 vs. C3	3.427	28.14	-24.72	3.207	3	3	10.9	8	0.0003
	C1 vs. C2	22.69	22.71	-0.02303	3.207	3	3	0.01016	8	>0.9999
	C1 vs. C3	22.69	28.14	-5.457	3.207	3	3	2.406	8	0.3824
	C2 vs. C3	22.71	28.14	-5.434	3.207	3	3	2.396	8	0.3856
Supplementary Fig. 5F: H2O2 P4
DATA		P4	C1	C2	C3
	#1	0.295496	0.144081	0.161264	0.165582
	#2	0.329759	0.10352	0.04861	0.04896
	#3	0.296326	0.188663	0.172467	0.222313
	#4		0.190517	0.176339	0.116969
Statistical details
		Ordinay one-way ANOVA " Tukey's multiple comparisons test"
		Test details	Mean 1	Mean 2	Mean Diff.	SE of diff.	n1	n2	q	DF	Adjusted P Value
		P4 vs. C1	0.3072	0.1567	0.1505	0.04204	3	4	5.062	11	0.0193
		P4 vs. C2	0.3072	0.1397	0.1675	0.04204	3	4	5.635	11	0.0098
		P4 vs. C3	0.3072	0.1385	0.1687	0.04204	3	4	5.676	11	0.0094
		C1 vs. C2	0.1567	0.1397	0.01703	0.03893	4	4	0.6185	11	0.9707
		C1 vs. C3	0.1567	0.1385	0.01824	0.03893	4	4	0.6626	11	0.9644
		C2 vs. C3	0.1397	0.1385	0.001214	0.03893	4	4	0.0441	11	>0.9999
Supplementary Fig. 5G: lipid peroxidation P4
DATA		P4	C1	C2	C3
	#1	10.63	0.08	0.36	0.15
	#2	11.01	1.03	0.069	0.61
	#3	11.97	0.85	0.19	0.81
	#4		0.89	0.72	0.57
	#5			0.79	0.46
	#6				0.88
	#7				0.085
	#8				0.95
Statistical details
	Ordinay one-way ANOVA " Tukey's multiple comparisons test"
	Test details	Mean 1	Mean 2	Mean Diff.	SE of diff.	n1	n2	q	DF	Adjusted P Value
	P4 vs. C1	11.2	0.7125	10.49	0.3099	3	4	47.87	16	<0.0001
	P4 vs. C2	11.2	0.4258	10.78	0.2964	3	5	51.43	16	<0.0001
	P4 vs. C3	11.2	0.5644	10.64	0.2747	3	8	54.77	16	<0.0001
	C1 vs. C2	0.7125	0.4258	0.2867	0.2722	4	5	1.489	16	0.7216
	C1 vs. C3	0.7125	0.5644	0.1481	0.2485	4	8	0.843	16	0.9318
	C2 vs. C3	0.4258	0.5644	-0.1386	0.2313	5	8	0.8471	16	0.9309

## Sheet: Supplementary Fig. 6
Supplementary Fig. 6A: Lipid peroxidation and antioxidant in VSMC
DATA
			C1							C2							C3							P1							P2
			#1	#2	#3	#4	#5	#6		#1	#2	#3	#4	#5	#6		#1	#2	#3	#4	#5	#6		#1	#2	#3	#4	#5	#6		#1	#2	#3	#4	#5	#6
		-	1.79	0.51	0.44	0.22	0.36	0.36			0.29	0.35	0.28	0.33	0.25		0.64	1.25	0.21	0.24	0.27	0.44		10.53	14.37	3.27	3.73	5.19	6.72		18.87	11.81		18.41	10.77	10.33
		ebselen	0.45	0.96	0	0.17	0.59	0		0	0.09	0.1	0.16	0.55	0.1		0.63	2.19	0.27	0.32	0.4	0.2		10.53	14.37	3.27	3.73	5.19	6.72		2.1	2.53	2.74	7.79	1.29	3.58
		NAC	0.17	0.82	0.9	0.94	0.57	0.4		3.82	0.501	0.691	0.91	0.91	0.512		0	1.03	0.88	0.4	0	0.23		1.34	5.12	2.28	3.28	1.02	3.11		4.99	5.69	5.9	9.69	9.85	4.89
		Na-ascorbate	1.15	1.51	0.63	0.29	1.56	0.84			1.57	0.36	0.6	0.88	1.94		0.33	0.4	0.65	0.9	0.31	0.81		6.99	10.02	5.93	8.62	9.53			5.56	27.95	5.29	23.93	26.32
																								8.82	14.28	3.01	6.5	11.82
Statistical details
	Two-way ANOVA, "Tukey's multiple comparisons test"
	Test details	mean 1	mean 2	mean diff.	SE of diff.	N1	N2	q	DF	Adjusted P Value
	-:C1 vs. -:C2	0.6133	0.3	0.3133	1.831	6	5	0.2421	94	>0.9999
	-:C1 vs. -:C3	0.6133	0.5083	0.105	1.745	6	6	0.08507	94	>0.9999
	-:C1 vs. -:P1	0.6133	7.302	-6.688	1.745	6	6	5.419	94	0.0287
	-:C1 vs. -:P2	0.6133	14.04	-13.42	1.831	6	5	10.37	94	<0.0001
	-:C1 vs. EBS:C1	0.6133	0.3617	0.2517	1.745	6	6	0.2039	94	>0.9999
	-:C1 vs. EBS:C2	0.6133	0.1667	0.4467	1.745	6	6	0.3619	94	>0.9999
	-:C1 vs. EBS:C3	0.6133	0.6683	-0.055	1.745	6	6	0.04456	94	>0.9999
	-:C1 vs. EBS:P1	0.6133	2.692	-2.078	1.745	6	6	1.684	94	0.9997
	-:C1 vs. EBS:P2	0.6133	3.338	-2.725	1.745	6	6	2.208	94	0.9899
	-:C1 vs. NAC:C1	0.6133	0.6333	-0.02	1.745	6	6	0.0162	94	>0.9999
	-:C1 vs. NAC:C2	0.6133	1.224	-0.6107	1.745	6	6	0.4948	94	>0.9999
	-:C1 vs. NAC:C3	0.6133	0.4233	0.19	1.745	6	6	0.1539	94	>0.9999
	-:C1 vs. NAC:P1	0.6133	8.218	-7.605	1.831	6	5	5.875	94	0.0101
	-:C1 vs. NAC:P2	0.6133	6.835	-6.222	1.745	6	6	5.041	94	0.0633
	-:C1 vs. Na-ascorbate:C1	0.6133	0.9967	-0.3833	1.745	6	6	0.3106	94	>0.9999
	-:C1 vs. Na-ascorbate:C2	0.6133	1.07	-0.4567	1.831	6	5	0.3528	94	>0.9999
	-:C1 vs. Na-ascorbate:C3	0.6133	0.5667	0.04667	1.745	6	6	0.03781	94	>0.9999
	-:C1 vs. Na-ascorbate:P1	0.6133	8.886	-8.273	1.831	6	5	6.391	94	0.0028
	-:C1 vs. Na-ascorbate:P2	0.6133	17.81	-17.2	1.831	6	5	13.28	94	<0.0001
	-:C2 vs. -:C3	0.3	0.5083	-0.2083	1.831	5	6	0.1609	94	>0.9999
	-:C2 vs. -:P1	0.3	7.302	-7.002	1.831	5	6	5.409	94	0.0294
	-:C2 vs. -:P2	0.3	14.04	-13.74	1.912	5	5	10.16	94	<0.0001
	-:C2 vs. EBS:C1	0.3	0.3617	-0.06167	1.831	5	6	0.04764	94	>0.9999
	-:C2 vs. EBS:C2	0.3	0.1667	0.1333	1.831	5	6	0.103	94	>0.9999
	-:C2 vs. EBS:C3	0.3	0.6683	-0.3683	1.831	5	6	0.2845	94	>0.9999
	-:C2 vs. EBS:P1	0.3	2.692	-2.392	1.831	5	6	1.848	94	0.9988
	-:C2 vs. EBS:P2	0.3	3.338	-3.038	1.831	5	6	2.347	94	0.9805
	-:C2 vs. NAC:C1	0.3	0.6333	-0.3333	1.831	5	6	0.2575	94	>0.9999
	-:C2 vs. NAC:C2	0.3	1.224	-0.924	1.831	5	6	0.7138	94	>0.9999
	-:C2 vs. NAC:C3	0.3	0.4233	-0.1233	1.831	5	6	0.09528	94	>0.9999
	-:C2 vs. NAC:P1	0.3	8.218	-7.918	1.912	5	5	5.856	94	0.0105
	-:C2 vs. NAC:P2	0.3	6.835	-6.535	1.831	5	6	5.048	94	0.0624
	-:C2 vs. Na-ascorbate:C1	0.3	0.9967	-0.6967	1.831	5	6	0.5382	94	>0.9999
	-:C2 vs. Na-ascorbate:C2	0.3	1.07	-0.77	1.912	5	5	0.5695	94	>0.9999
	-:C2 vs. Na-ascorbate:C3	0.3	0.5667	-0.2667	1.831	5	6	0.206	94	>0.9999
	-:C2 vs. Na-ascorbate:P1	0.3	8.886	-8.586	1.912	5	5	6.35	94	0.0031
	-:C2 vs. Na-ascorbate:P2	0.3	17.81	-17.51	1.912	5	5	12.95	94	<0.0001
	-:C3 vs. -:P1	0.5083	7.302	-6.793	1.745	6	6	5.504	94	0.0238
	-:C3 vs. -:P2	0.5083	14.04	-13.53	1.831	6	5	10.45	94	<0.0001
	-:C3 vs. EBS:C1	0.5083	0.3617	0.1467	1.745	6	6	0.1188	94	>0.9999
	-:C3 vs. EBS:C2	0.5083	0.1667	0.3417	1.745	6	6	0.2768	94	>0.9999
	-:C3 vs. EBS:C3	0.5083	0.6683	-0.16	1.745	6	6	0.1296	94	>0.9999
	-:C3 vs. EBS:P1	0.5083	2.692	-2.183	1.745	6	6	1.769	94	0.9993
	-:C3 vs. EBS:P2	0.5083	3.338	-2.83	1.745	6	6	2.293	94	0.9847
	-:C3 vs. NAC:C1	0.5083	0.6333	-0.125	1.745	6	6	0.1013	94	>0.9999
	-:C3 vs. NAC:C2	0.5083	1.224	-0.7157	1.745	6	6	0.5799	94	>0.9999
	-:C3 vs. NAC:C3	0.5083	0.4233	0.085	1.745	6	6	0.06887	94	>0.9999
	-:C3 vs. NAC:P1	0.5083	8.218	-7.71	1.831	6	5	5.956	94	0.0083
	-:C3 vs. NAC:P2	0.5083	6.835	-6.327	1.745	6	6	5.126	94	0.0533
	-:C3 vs. Na-ascorbate:C1	0.5083	0.9967	-0.4883	1.745	6	6	0.3957	94	>0.9999
	-:C3 vs. Na-ascorbate:C2	0.5083	1.07	-0.5617	1.831	6	5	0.4339	94	>0.9999
	-:C3 vs. Na-ascorbate:C3	0.5083	0.5667	-0.05833	1.745	6	6	0.04726	94	>0.9999
	-:C3 vs. Na-ascorbate:P1	0.5083	8.886	-8.378	1.831	6	5	6.472	94	0.0023
	-:C3 vs. Na-ascorbate:P2	0.5083	17.81	-17.3	1.831	6	5	13.37	94	<0.0001
	-:P1 vs. -:P2	7.302	14.04	-6.736	1.831	6	5	5.204	94	0.0454
	-:P1 vs. EBS:C1	7.302	0.3617	6.94	1.745	6	6	5.623	94	0.0182
	-:P1 vs. EBS:C2	7.302	0.1667	7.135	1.745	6	6	5.781	94	0.0126
	-:P1 vs. EBS:C3	7.302	0.6683	6.633	1.745	6	6	5.374	94	0.0316
	-:P1 vs. EBS:P1	7.302	2.692	4.61	1.745	6	6	3.735	94	0.4831
	-:P1 vs. EBS:P2	7.302	3.338	3.963	1.745	6	6	3.211	94	0.7488
	-:P1 vs. NAC:C1	7.302	0.6333	6.668	1.745	6	6	5.403	94	0.0297
	-:P1 vs. NAC:C2	7.302	1.224	6.078	1.745	6	6	4.924	94	0.0795
	-:P1 vs. NAC:C3	7.302	0.4233	6.878	1.745	6	6	5.573	94	0.0204
	-:P1 vs. NAC:P1	7.302	8.218	-0.9163	1.831	6	5	0.7079	94	>0.9999
	-:P1 vs. NAC:P2	7.302	6.835	0.4667	1.745	6	6	0.3781	94	>0.9999
	-:P1 vs. Na-ascorbate:C1	7.302	0.9967	6.305	1.745	6	6	5.108	94	0.0553
	-:P1 vs. Na-ascorbate:C2	7.302	1.07	6.232	1.831	6	5	4.814	94	0.0979
	-:P1 vs. Na-ascorbate:C3	7.302	0.5667	6.735	1.745	6	6	5.457	94	0.0264
	-:P1 vs. Na-ascorbate:P1	7.302	8.886	-1.584	1.831	6	5	1.224	94	>0.9999
	-:P1 vs. Na-ascorbate:P2	7.302	17.81	-10.51	1.831	6	5	8.118	94	<0.0001
	-:P2 vs. EBS:C1	14.04	0.3617	13.68	1.831	5	6	10.57	94	<0.0001
	-:P2 vs. EBS:C2	14.04	0.1667	13.87	1.831	5	6	10.72	94	<0.0001
	-:P2 vs. EBS:C3	14.04	0.6683	13.37	1.831	5	6	10.33	94	<0.0001
	-:P2 vs. EBS:P1	14.04	2.692	11.35	1.831	5	6	8.765	94	<0.0001
	-:P2 vs. EBS:P2	14.04	3.338	10.7	1.831	5	6	8.266	94	<0.0001
	-:P2 vs. NAC:C1	14.04	0.6333	13.4	1.831	5	6	10.36	94	<0.0001
	-:P2 vs. NAC:C2	14.04	1.224	12.81	1.831	5	6	9.899	94	<0.0001
	-:P2 vs. NAC:C3	14.04	0.4233	13.61	1.831	5	6	10.52	94	<0.0001
	-:P2 vs. NAC:P1	14.04	8.218	5.82	1.912	5	5	4.305	94	0.2315
	-:P2 vs. NAC:P2	14.04	6.835	7.203	1.831	5	6	5.564	94	0.0208
	-:P2 vs. Na-ascorbate:C1	14.04	0.9967	13.04	1.831	5	6	10.07	94	<0.0001
	-:P2 vs. Na-ascorbate:C2	14.04	1.07	12.97	1.912	5	5	9.592	94	<0.0001
	-:P2 vs. Na-ascorbate:C3	14.04	0.5667	13.47	1.831	5	6	10.41	94	<0.0001
	-:P2 vs. Na-ascorbate:P1	14.04	8.886	5.152	1.912	5	5	3.811	94	0.4449
	-:P2 vs. Na-ascorbate:P2	14.04	17.81	-3.772	1.912	5	5	2.79	94	0.905
	EBS:C1 vs. EBS:C2	0.3617	0.1667	0.195	1.745	6	6	0.158	94	>0.9999
	EBS:C1 vs. EBS:C3	0.3617	0.6683	-0.3067	1.745	6	6	0.2485	94	>0.9999
	EBS:C1 vs. EBS:P1	0.3617	2.692	-2.33	1.745	6	6	1.888	94	0.9984
	EBS:C1 vs. EBS:P2	0.3617	3.338	-2.977	1.745	6	6	2.412	94	0.9743
	EBS:C1 vs. NAC:C1	0.3617	0.6333	-0.2717	1.745	6	6	0.2201	94	>0.9999
	EBS:C1 vs. NAC:C2	0.3617	1.224	-0.8623	1.745	6	6	0.6987	94	>0.9999
	EBS:C1 vs. NAC:C3	0.3617	0.4233	-0.06167	1.745	6	6	0.04996	94	>0.9999
	EBS:C1 vs. NAC:P1	0.3617	8.218	-7.856	1.831	6	5	6.069	94	0.0063
	EBS:C1 vs. NAC:P2	0.3617	6.835	-6.473	1.745	6	6	5.245	94	0.0417
	-EBS:C1 vs. Na-ascorbate:C1	0.3617	0.9967	-0.635	1.745	6	6	0.5145	94	>0.9999
	-:EBSC1 vs. Na-ascorbate:C2	0.3617	1.07	-0.7083	1.831	6	5	0.5472	94	>0.9999
	-:EBSC1 vs. Na-ascorbate:C3	0.3617	0.5667	-0.205	1.745	6	6	0.1661	94	>0.9999
	-:EBSC1 vs. Na-ascorbate:P1	0.3617	8.886	-8.524	1.831	6	5	6.585	94	0.0017
	-:EBSC1 vs. Na-ascorbate:P2	0.3617	17.81	-17.45	1.831	6	5	13.48	94	<0.0001
	EBS:C2 vs. EBS:C3	0.1667	0.6683	-0.5017	1.745	6	6	0.4065	94	>0.9999
	EBS:C2 vs. EBS:P1	0.1667	2.692	-2.525	1.745	6	6	2.046	94	0.9958
	EBS:C2 vs. EBS:P2	0.1667	3.338	-3.172	1.745	6	6	2.57	94	0.9529
	EBS:C2 vs. NAC:C1	0.1667	0.6333	-0.4667	1.745	6	6	0.3781	94	>0.9999
	EBS:C2 vs. NAC:C2	0.1667	1.224	-1.057	1.745	6	6	0.8567	94	>0.9999
	EBS:C2 vs. NAC:C3	0.1667	0.4233	-0.2567	1.745	6	6	0.208	94	>0.9999
	EBS:C2 vs. NAC:P1	0.1667	8.218	-8.051	1.831	6	5	6.22	94	0.0043
	EBS:C2 vs. NAC:P2	0.1667	6.835	-6.668	1.745	6	6	5.403	94	0.0297
	-EBS:C2 vs. Na-ascorbate:C1	0.1667	0.9967	-0.83	1.745	6	6	0.6725	94	>0.9999
	-:EBSC2 vs. Na-ascorbate:C2	0.1667	1.07	-0.9033	1.831	6	5	0.6978	94	>0.9999
	-:EBSC2 vs. Na-ascorbate:C3	0.1667	0.5667	-0.4	1.745	6	6	0.3241	94	>0.9999
	-:EBSC2 vs. Na-ascorbate:P1	0.1667	8.886	-8.719	1.831	6	5	6.736	94	0.0011
	-:EBSC2 vs. Na-ascorbate:P2	0.1667	17.81	-17.64	1.831	6	5	13.63	94	<0.0001
	EBS:C3 vs. EBS:P1	0.6683	2.692	-2.023	1.745	6	6	1.639	94	0.9998
	EBS:C3 vs. EBS:P2	0.6683	3.338	-2.67	1.745	6	6	2.163	94	0.9919
	EBS:C3 vs. NAC:C1	0.6683	0.6333	0.035	1.745	6	6	0.02836	94	>0.9999
	EBS:C3 vs. NAC:C2	0.6683	1.224	-0.5557	1.745	6	6	0.4502	94	>0.9999
	EBS:C3 vs. NAC:C3	0.6683	0.4233	0.245	1.745	6	6	0.1985	94	>0.9999
	EBS:C3 vs. NAC:P1	0.6683	8.218	-7.55	1.831	6	5	5.832	94	0.0112
	EBS:C3 vs. NAC:P2	0.6683	6.835	-6.167	1.745	6	6	4.996	94	0.0691
	-EBS:C3 vs. Na-ascorbate:C1	0.6683	0.9967	-0.3283	1.745	6	6	0.266	94	>0.9999
	-:EBSC3 vs. Na-ascorbate:C2	0.6683	1.07	-0.4017	1.831	6	5	0.3103	94	>0.9999
	-:EBSC3 vs. Na-ascorbate:C3	0.6683	0.5667	0.1017	1.745	6	6	0.08237	94	>0.9999
	-:EBSC3 vs. Na-ascorbate:P1	0.6683	8.886	-8.218	1.831	6	5	6.348	94	0.0031
	-:EBSC3 vs. Na-ascorbate:P2	0.6683	17.81	-17.14	1.831	6	5	13.24	94	<0.0001
	EBS:P1 vs. EBS:P2	2.692	3.338	-0.6467	1.745	6	6	0.5239	94	>0.9999
	EBS:P1 vs. NAC:C1	2.692	0.6333	2.058	1.745	6	6	1.668	94	0.9997
	EBS:P1 vs. NAC:C2	2.692	1.224	1.468	1.745	6	6	1.189	94	>0.9999
	EBS:P1 vs. NAC:C3	2.692	0.4233	2.268	1.745	6	6	1.838	94	0.9989
	EBS:P1 vs. NAC:P1	2.692	8.218	-5.526	1.831	6	5	4.269	94	0.2442
	EBS:P1 vs. NAC:P2	2.692	6.835	-4.143	1.745	6	6	3.357	94	0.6785
	-EBS:P1 vs. Na-ascorbate:C1	2.692	0.9967	1.695	1.745	6	6	1.373	94	>0.9999
	-:EBSP1 vs. Na-ascorbate:C2	2.692	1.07	1.622	1.831	6	5	1.253	94	>0.9999
	-:EBSP1 vs. Na-ascorbate:C3	2.692	0.5667	2.125	1.745	6	6	1.722	94	0.9995
	-:EBS P1 vs. Na-ascorbate:P1	2.692	8.886	-6.194	1.831	6	5	4.785	94	0.1033
	-:EBS P1 vs. Na-ascorbate:P2	2.692	17.81	-15.12	1.831	6	5	11.68	94	<0.0001
	EBS:P2 vs. NAC:C1	3.338	0.6333	2.705	1.745	6	6	2.192	94	0.9907
	EBS:P2 vs. NAC:C2	3.338	1.224	2.114	1.745	6	6	1.713	94	0.9996
	EBS:P2 vs. NAC:C3	3.338	0.4233	2.915	1.745	6	6	2.362	94	0.9792
	EBS:P2 vs. NAC:P1	3.338	8.218	-4.88	1.831	6	5	3.77	94	0.4655
	EBS:P2 vs. NAC:P2	3.338	6.835	-3.497	1.745	6	6	2.833	94	0.8929
	-EBS:P2 vs. Na-ascorbate:C1	3.338	0.9967	2.342	1.745	6	6	1.897	94	0.9983
	-:EBSP2 vs. Na-ascorbate:C2	3.338	1.07	2.268	1.831	6	5	1.752	94	0.9994
	-:EBSP2 vs. Na-ascorbate:C3	3.338	0.5667	2.772	1.745	6	6	2.246	94	0.9878
	-:EBS P2 vs. Na-ascorbate:P1	3.338	8.886	-5.548	1.831	6	5	4.286	94	0.2382
	-:EBS P2 vs. Na-ascorbate:P2	3.338	17.81	-14.47	1.831	6	5	11.18	94	<0.0001
	NAC:C1 vs. NAC:C2	0.6333	1.224	-0.5907	1.745	6	6	0.4786	94	>0.9999
	NAC:C1 vs. NAC:C3	0.6333	0.4233	0.21	1.745	6	6	0.1701	94	>0.9999
	NAC:C1 vs. NAC:P1	0.6333	8.218	-7.585	1.831	6	5	5.859	94	0.0105
	NAC:C1 vs. NAC:P2	0.6333	6.835	-6.202	1.745	6	6	5.025	94	0.0654
	-NAC:C1 vs. Na-ascorbate:C1	0.6333	0.9967	-0.3633	1.745	6	6	0.2944	94	>0.9999
	-:NAC C1 vs. Na-ascorbate:C2	0.6333	1.07	-0.4367	1.831	6	5	0.3373	94	>0.9999
	-:NAC. C1 vs. Na-ascorbate:C3	0.6333	0.5667	0.06667	1.745	6	6	0.05402	94	>0.9999
	-:NAC C1 vs. Na-ascorbate:P1	0.6333	8.886	-8.253	1.831	6	5	6.375	94	0.0029
	-:NAC C1 vs. Na-ascorbate:P2	0.6333	17.81	-17.18	1.831	6	5	13.27	94	<0.0001
	NAC:C2 vs. NAC:C3	1.224	0.4233	0.8007	1.745	6	6	0.6487	94	>0.9999
	NAC:C2 vs. NAC:P1	1.224	8.218	-6.994	1.831	6	5	5.403	94	0.0297
	NAC:C2 vs. NAC:P2	1.224	6.835	-5.611	1.745	6	6	4.546	94	0.1574
	-NAC:C2 vs. Na-ascorbate:C1	1.224	0.9967	0.2273	1.745	6	6	0.1842	94	>0.9999
	-:NAC C2 vs. Na-ascorbate:C2	1.224	1.07	0.154	1.831	6	5	0.119	94	>0.9999
	-:NAC. C2 vs. Na-ascorbate:C3	1.224	0.5667	0.6573	1.745	6	6	0.5326	94	>0.9999
	-:NAC C2 vs. Na-ascorbate:P1	1.224	8.886	-7.662	1.831	6	5	5.919	94	0.0091
	-:NAC C2 vs. Na-ascorbate:P2	1.224	17.81	-16.59	1.831	6	5	12.81	94	<0.0001
	NAC:C3 vs. NAC:P1	0.4233	8.218	-7.795	1.831	6	5	6.022	94	0.0071
	NAC:C3 vs. NAC:P2	0.4233	6.835	-6.412	1.745	6	6	5.195	94	0.0463
	NAC:C3 vs. Na-ascorbate:C1	0.4233	0.9967	-0.5733	1.745	6	6	0.4645	94	>0.9999
	NAC:C3 vs. Na-ascorbate:C2	0.4233	1.07	-0.6467	1.831	6	5	0.4996	94	>0.9999
	NAC:C3 vs. Na-ascorbate:C3	0.4233	0.5667	-0.1433	1.745	6	6	0.1161	94	>0.9999
	NAC:C3 vs. Na-ascorbate:P1	0.4233	8.886	-8.463	1.831	6	5	6.538	94	0.0019
	NAC:C3 vs. Na-ascorbate:P2	0.4233	17.81	-17.39	1.831	6	5	13.43	94	<0.0001
	NAC:P1 vs. NAC:P2	8.218	6.835	1.383	1.831	5	6	1.068	94	>0.9999
	NAC:P1 vs. Na-ascorbate:C1	8.218	0.9967	7.221	1.831	5	6	5.579	94	0.0201
	NAC:P1 vs. Na-ascorbate:C2	8.218	1.07	7.148	1.912	5	5	5.287	94	0.0382
	NAC:P1 vs. Na-ascorbate:C3	8.218	0.5667	7.651	1.831	5	6	5.911	94	0.0093
	NAC:P1 vs. Na-ascorbate:P1	8.218	8.886	-0.668	1.912	5	5	0.4941	94	>0.9999
	NAC:P1 vs. Na-ascorbate:P2	8.218	17.81	-9.592	1.912	5	5	7.095	94	0.0004
	NAC:P2 vs. Na-ascorbate:C1	6.835	0.9967	5.838	1.745	6	6	4.73	94	0.1142
	NAC:P2 vs. Na-ascorbate:C2	6.835	1.07	5.765	1.831	6	5	4.454	94	0.1834
	NAC:P2 vs. Na-ascorbate:C3	6.835	0.5667	6.268	1.745	6	6	5.079	94	0.0587
	NAC:P2 vs. Na-ascorbate:P1	6.835	8.886	-2.051	1.831	6	5	1.584	94	0.9999
	NAC:P2 vs. Na-ascorbate:P2	6.835	17.81	-10.98	1.831	6	5	8.478	94	<0.0001
	Na-ascorbate:C1 vs. Na-ascorbate:C2	0.9967	1.07	-0.07333	1.831	6	5	0.05665	94	>0.9999
	Na-ascorbate:C1 vs. Na-ascorbate:C3	0.9967	0.5667	0.43	1.745	6	6	0.3484	94	>0.9999
	Na-ascorbate:C1 vs. Na-ascorbate:P1	0.9967	8.886	-7.889	1.831	6	5	6.095	94	0.0059
	Na-ascorbate:C1 vs. Na-ascorbate:P2	0.9967	17.81	-16.81	1.831	6	5	12.99	94	<0.0001
	Na-ascorbate:C2 vs. Na-ascorbate:C3	1.07	0.5667	0.5033	1.831	5	6	0.3888	94	>0.9999
	Na-ascorbate:C2 vs. Na-ascorbate:P1	1.07	8.886	-7.816	1.912	5	5	5.781	94	0.0126
	Na-ascorbate:C2 vs. Na-ascorbate:P2	1.07	17.81	-16.74	1.912	5	5	12.38	94	<0.0001
	Na-ascorbate:C3 vs. Na-ascorbate:P1	0.5667	8.886	-8.319	1.831	6	5	6.427	94	0.0025
	Na-ascorbate:C3 vs. Na-ascorbate:P2	0.5667	17.81	-17.24	1.831	6	5	13.32	94	<0.0001
	Na-ascorbate:P1 vs. Na-ascorbateP2	8.886	17.81	-8.924	1.912	5	5	6.6	94	0.0016
Supplementary Fig. 6B: apoptosis and antioxidant in VSMC
DATA
		C1									C2										C3						P1											P2
		#1	#2	#3	#4	#5	#6	#7	#8		#1	#2	#3	#4	#5	#6	#7	#8	#9		#1	#2	#3	#4	#5		#1	#2	#3	#4	#5	#6	#7	#8	#9	#10		#1	#2	#3	#4	#5	#6	#7
	-	1.04	0.9	1.23	1.4	0.69	0.68	0.55	0.51		1.4	0.51	0.83	1.7	0.89	1.02	0.91	1.07	1.13		1.32	1.58	1.11	0.78	0.8		6.8	3.3	6.83	4.25	4.16	2.16	1.99		3.22	2.04		1.4	1.33	0.09	2.31	1.63	1.6	0.53
	ebselen	0.42	2.6	4.43	1.19	1.25	0.34	0.43	0.17		1.21	0.11	1.36	1.56	2.26	0.29	0.88	0.38	0.22		0.93	1.03	3.41	0.7	1.18		2.27	0.82	3.93	0.27	3.25	7.57	1.89	0.19	0.3	1.06		2.71	7.51	3.2	2.37	3.42	2.73	5.59
	NAC	0.46	1.81	1.8	1.01	0.96	0.37	0.83	0.39		1.46	0.07	0.82	1.07	1.27	0.29	1.69	1.41	0.59		0.29	0.79	2.7	0.83	3.76		1.46	0.42	2.97	1.91	3.15	1.95	0.93	0.95	1.01	0.62		3.49	2.6	0.08	4.22	0.97	4.54	4.85
	Na-ascorbate	0.47	1.32	2.21	1.42	0.84	0.18	0.36	0.14		0.31	0.07	1.03	0.46	3.2	0.71	3	0.23	0.31		0.75	1.6	1.55	1.35	1.35		4.56	2.31	5.01	0.56	6.1	2.83	2.57	2.9	2.53	1.05
Statistical details
	Two-way ANOVA, "Tukey's multiple comparisons test"
	Test details	mean 1	mean 2	mean diff.	SE of diff.	N1	N2	q	DF	Adjusted P Value
	-:C1 vs. -:C2	0.875	1.051	-0.1761	0.6448	8	9	0.3862	135	>0.9999
	-:C1 vs. -:C3	0.875	1.118	-0.243	0.7565	8	5	0.4543	135	>0.9999
	-:C1 vs. -:P1	0.875	3.861	-2.986	0.6448	8	9	6.549	135	0.0014
	-:C1 vs. -:P2	0.875	4.439	-3.564	0.6868	8	7	7.338	135	0.0001
	-:C1 vs. EBS:C1	0.875	1.354	-0.4788	0.6635	8	8	1.02	135	>0.9999
	-:C1 vs. EBS:C2	0.875	0.9189	-0.04389	0.6448	8	9	0.09626	135	>0.9999
	-:C1 vs. EBS:C3	0.875	1.45	-0.575	0.7565	8	5	1.075	135	>0.9999
	-:C1 vs. EBS:P1	0.875	2.155	-1.28	0.6295	8	10	2.876	135	0.8826
	-:C1 vs. EBS:P2	0.875	1.27	-0.395	0.6868	8	7	0.8134	135	>0.9999
	-:C1 vs. NAC:C1	0.875	0.9538	-0.07875	0.6635	8	8	0.1678	135	>0.9999
	-:C1 vs. NAC:C2	0.875	0.9633	-0.08833	0.6448	8	9	0.1937	135	>0.9999
	-:C1 vs. NAC:C3	0.875	1.674	-0.799	0.7565	8	5	1.494	135	>0.9999
	-:C1 vs. NAC:P1	0.875	1.537	-0.662	0.6295	8	10	1.487	135	>0.9999
	-:C1 vs. NAC:P2	0.875	3.933	-3.058	0.6868	8	7	6.296	135	0.0028
	-:C1 vs. Na-ascorbate:C1	0.875	0.8675	0.0075	0.6635	8	8	0.01599	135	>0.9999
	-:C1 vs. Na-ascorbate:C2	0.875	1.036	-0.1606	0.6448	8	9	0.3521	135	>0.9999
	-:C1 vs. Na-ascorbate:C3	0.875	1.32	-0.445	0.7565	8	5	0.8319	135	>0.9999
	-:C1 vs. Na-ascorbate:P1	0.875	3.042	-2.167	0.6295	8	10	4.869	135	0.0826
	-:C1 vs. Na-ascorbate:P2	0.875	2.964	-2.089	0.6868	8	7	4.302	135	0.2257
	-:C2 vs. -:C3	1.051	1.118	-0.06689	0.7402	9	5	0.1278	135	>0.9999
	-:C2 vs. -:P1	1.051	3.861	-2.81	0.6256	9	9	6.353	135	0.0024
	-:C2 vs. -:P2	1.051	4.439	-3.387	0.6688	9	7	7.163	135	0.0002
	-:C2 vs. EBS:C1	1.051	1.354	-0.3026	0.6448	9	8	0.6637	135	>0.9999
	-:C2 vs. EBS:C2	1.051	0.9189	0.1322	0.6256	9	9	0.2989	135	>0.9999
	-:C2 vs. EBS:C3	1.051	1.45	-0.3989	0.7402	9	5	0.7621	135	>0.9999
	-:C2 vs. EBS:P1	1.051	2.155	-1.104	0.6097	9	10	2.56	135	0.9563
	-:C2 vs. EBS:P2	1.051	1.27	-0.2189	0.6688	9	7	0.4629	135	>0.9999
	-:C2 vs. NAC:C1	1.051	0.9538	0.09736	0.6448	9	8	0.2135	135	>0.9999
	-:C2 vs. NAC:C2	1.051	0.9633	0.08778	0.6256	9	9	0.1984	135	>0.9999
	-:C2 vs. NAC:C3	1.051	1.674	-0.6229	0.7402	9	5	1.19	135	>0.9999
	-:C2 vs. NAC:P1	1.051	1.537	-0.4859	0.6097	9	10	1.127	135	>0.9999
	-:C2 vs. NAC:P2	1.051	3.933	-2.882	0.6688	9	7	6.094	135	0.0048
	-:C2 vs. Na-ascorbate:C1	1.051	0.8675	0.1836	0.6448	9	8	0.4027	135	>0.9999
	-:C2 vs. Na-ascorbate:C2	1.051	1.036	0.01556	0.6256	9	9	0.03517	135	>0.9999
	-:C2 vs. Na-ascorbate:C3	1.051	1.32	-0.2689	0.7402	9	5	0.5137	135	>0.9999
	-:C2 vs. Na-ascorbate:P1	1.051	3.042	-1.991	0.6097	9	10	4.618	135	0.1326
	-:C2 vs. Na-ascorbate:P2	1.051	2.964	-1.913	0.6688	9	7	4.046	135	0.3284
	-:C3 vs. -:P1	1.118	3.861	-2.743	0.7402	5	9	5.241	135	0.0379
	-:C3 vs. -:P2	1.118	4.439	-3.321	0.777	5	7	6.044	135	0.0055
	-:C3 vs. EBS:C1	1.118	1.354	-0.2357	0.7565	5	8	0.4407	135	>0.9999
	-:C3 vs. EBS:C2	1.118	0.9189	0.1991	0.7402	5	9	0.3804	135	>0.9999
	-:C3 vs. EBS:C3	1.118	1.45	-0.332	0.8393	5	5	0.5594	135	>0.9999
	-:C3 vs. EBS:P1	1.118	2.155	-1.037	0.7268	5	10	2.018	135	0.9967
	-:C3 vs. EBS:P2	1.118	1.27	-0.152	0.777	5	7	0.2766	135	>0.9999
	-:C3 vs. NAC:C1	1.118	0.9538	0.1643	0.7565	5	8	0.307	135	>0.9999
	-:C3 vs. NAC:C2	1.118	0.9633	0.1547	0.7402	5	9	0.2955	135	>0.9999
	-:C3 vs. NAC:C3	1.118	1.674	-0.556	0.8393	5	5	0.9369	135	>0.9999
	-:C3 vs. NAC:P1	1.118	1.537	-0.419	0.7268	5	10	0.8152	135	>0.9999
	-:C3 vs. NAC:P2	1.118	3.933	-2.815	0.777	5	7	5.123	135	0.049
	-:C3 vs. Na-ascorbate:C1	1.118	0.8675	0.2505	0.7565	5	8	0.4683	135	>0.9999
	-:C3 vs. Na-ascorbate:C2	1.118	1.036	0.08244	0.7402	5	9	0.1575	135	>0.9999
	-:C3 vs. Na-ascorbate:C3	1.118	1.32	-0.202	0.8393	5	5	0.3404	135	>0.9999
	-:C3 vs. Na-ascorbate:P1	1.118	3.042	-1.924	0.7268	5	10	3.743	135	0.4758
	-:C3 vs. Na-ascorbate:P2	1.118	2.964	-1.846	0.777	5	7	3.36	135	0.6777
	-:P1 vs. -:P2	3.861	4.439	-0.5775	0.6688	9	7	1.221	135	>0.9999
	-:P1 vs. EBS:C1	3.861	1.354	2.507	0.6448	9	8	5.499	135	0.0211
	-:P1 vs. EBS:C2	3.861	0.9189	2.942	0.6256	9	9	6.651	135	0.001
	-:P1 vs. EBS:C3	3.861	1.45	2.411	0.7402	9	5	4.607	135	0.1353
	-:P1 vs. EBS:P1	3.861	2.155	1.706	0.6097	9	10	3.957	135	0.3691
	-:P1 vs. EBS:P2	3.861	1.27	2.591	0.6688	9	7	5.479	135	0.0221
	-:P1 vs. NAC:C1	3.861	0.9538	2.907	0.6448	9	8	6.376	135	0.0022
	-:P1 vs. NAC:C2	3.861	0.9633	2.898	0.6256	9	9	6.551	135	0.0014
	-:P1 vs. NAC:C3	3.861	1.674	2.187	0.7402	9	5	4.179	135	0.2722
	-:P1 vs. NAC:P1	3.861	1.537	2.324	0.6097	9	10	5.391	135	0.0271
	-:P1 vs. NAC:P2	3.861	3.933	-0.07175	0.6688	9	7	0.1517	135	>0.9999
	-:P1 vs. Na-ascorbate:C1	3.861	0.8675	2.994	0.6448	9	8	6.566	135	0.0013
	-:P1 vs. Na-ascorbate:C2	3.861	1.036	2.826	0.6256	9	9	6.388	135	0.0022
	-:P1 vs. Na-ascorbate:C3	3.861	1.32	2.541	0.7402	9	5	4.855	135	0.0848
	-:P1 vs. Na-ascorbate:P1	3.861	3.042	0.8191	0.6097	9	10	1.9	135	0.9985
	-:P1 vs. Na-ascorbate:P2	3.861	2.964	0.8968	0.6688	9	7	1.896	135	0.9985
	-:P2 vs. EBS:C1	4.439	1.354	3.085	0.6868	7	8	6.352	135	0.0024
	-:P2 vs. EBS:C2	4.439	0.9189	3.52	0.6688	7	9	7.443	135	<0.0001
	-:P2 vs. EBS:C3	4.439	1.45	2.989	0.777	7	5	5.439	135	0.0242
	-:P2 vs. EBS:P1	4.439	2.155	2.284	0.654	7	10	4.938	135	0.0719
	-:P2 vs. EBS:P2	4.439	1.27	3.169	0.7093	7	7	6.317	135	0.0026
	-:P2 vs. NAC:C1	4.439	0.9538	3.485	0.6868	7	8	7.176	135	0.0002
	-:P2 vs. NAC:C2	4.439	0.9633	3.475	0.6688	7	9	7.349	135	0.0001
	-:P2 vs. NAC:C3	4.439	1.674	2.765	0.777	7	5	5.032	135	0.0594
	-:P2 vs. NAC:P1	4.439	1.537	2.902	0.654	7	10	6.275	135	0.0029
	-:P2 vs. NAC:P2	4.439	3.933	0.5057	0.7093	7	7	1.008	135	>0.9999
	-:P2 vs. Na-ascorbate:C1	4.439	0.8675	3.571	0.6868	7	8	7.353	135	0.0001
	-:P2 vs. Na-ascorbate:C2	4.439	1.036	3.403	0.6688	7	9	7.196	135	0.0002
	-:P2 vs. Na-ascorbate:C3	4.439	1.32	3.119	0.777	7	5	5.676	135	0.0138
	-:P2 vs. Na-ascorbate:P1	4.439	3.042	1.397	0.654	7	10	3.02	135	0.8322
	-:P2 vs. Na-ascorbate:P2	4.439	2.964	1.474	0.7093	7	7	2.939	135	0.8617
	EBS:C1 vs. EBS:C2	1.354	0.9189	0.4349	0.6448	8	9	0.9537	135	>0.9999
	EBS:C1 vs. EBS:C3	1.354	1.45	-0.09625	0.7565	8	5	0.1799	135	>0.9999
	EBS:C1 vs. EBS:P1	1.354	2.155	-0.8013	0.6295	8	10	1.8	135	0.9993
	EBS:C1 vs. EBS:P2	1.354	1.27	0.08375	0.6868	8	7	0.1725	135	>0.9999
	EBS:C1 vs. NAC:C1	1.354	0.9538	0.4	0.6635	8	8	0.8526	135	>0.9999
	EBS:C1 vs. NAC:C2	1.354	0.9633	0.3904	0.6448	8	9	0.8563	135	>0.9999
	EBS:C1 vs. NAC:C3	1.354	1.674	-0.3202	0.7565	8	5	0.5987	135	>0.9999
	EBS:C1 vs. NAC:P1	1.354	1.537	-0.1833	0.6295	8	10	0.4117	135	>0.9999
	EBS:C1 vs. NAC:P2	1.354	3.933	-2.579	0.6868	8	7	5.311	135	0.0325
	-EBS:C1 vs. Na-ascorbate:C1	1.354	0.8675	0.4863	0.6635	8	8	1.036	135	>0.9999
	-:EBSC1 vs. Na-ascorbate:C2	1.354	1.036	0.3182	0.6448	8	9	0.6979	135	>0.9999
	-:EBSC1 vs. Na-ascorbate:C3	1.354	1.32	0.03375	0.7565	8	5	0.06309	135	>0.9999
	-:EBSC1 vs. Na-ascorbate:P1	1.354	3.042	-1.688	0.6295	8	10	3.793	135	0.4503
	-:EBSC1 vs. Na-ascorbate:P2	1.354	2.964	-1.611	0.6868	8	7	3.316	135	0.6998
	EBS:C2 vs. EBS:C3	0.9189	1.45	-0.5311	0.7402	9	5	1.015	135	>0.9999
	EBS:C2 vs. EBS:P1	0.9189	2.155	-1.236	0.6097	9	10	2.867	135	0.8853
	EBS:C2 vs. EBS:P2	0.9189	1.27	-0.3511	0.6688	9	7	0.7425	135	>0.9999
	EBS:C2 vs. NAC:C1	0.9189	0.9538	-0.03486	0.6448	9	8	0.07646	135	>0.9999
	EBS:C2 vs. NAC:C2	0.9189	0.9633	-0.04444	0.6256	9	9	0.1005	135	>0.9999
	EBS:C2 vs. NAC:C3	0.9189	1.674	-0.7551	0.7402	9	5	1.443	135	>0.9999
	EBS:C2 vs. NAC:P1	0.9189	1.537	-0.6181	0.6097	9	10	1.434	135	>0.9999
	EBS:C2 vs. NAC:P2	0.9189	3.933	-3.014	0.6688	9	7	6.374	135	0.0023
	-EBS:C2 vs. Na-ascorbate:C1	0.9189	0.8675	0.05139	0.6448	9	8	0.1127	135	>0.9999
	-:EBSC2 vs. Na-ascorbate:C2	0.9189	1.036	-0.1167	0.6256	9	9	0.2637	135	>0.9999
	-:EBSC2 vs. Na-ascorbate:C3	0.9189	1.32	-0.4011	0.7402	9	5	0.7664	135	>0.9999
	-:EBSC2 vs. Na-ascorbate:P1	0.9189	3.042	-2.123	0.6097	9	10	4.924	135	0.0739
	-:EBSC2 vs. Na-ascorbate:P2	0.9189	2.964	-2.045	0.6688	9	7	4.325	135	0.2176
	EBS:C3 vs. EBS:P1	1.45	2.155	-0.705	0.7268	5	10	1.372	135	>0.9999
	EBS:C3 vs. EBS:P2	1.45	1.27	0.18	0.777	5	7	0.3276	135	>0.9999
	EBS:C3 vs. NAC:C1	1.45	0.9538	0.4963	0.7565	5	8	0.9277	135	>0.9999
	EBS:C3 vs. NAC:C2	1.45	0.9633	0.4867	0.7402	5	9	0.9298	135	>0.9999
	EBS:C3 vs. NAC:C3	1.45	1.674	-0.224	0.8393	5	5	0.3774	135	>0.9999
	EBS:C3 vs. NAC:P1	1.45	1.537	-0.087	0.7268	5	10	0.1693	135	>0.9999
	EBS:C3 vs. NAC:P2	1.45	3.933	-2.483	0.777	5	7	4.519	135	0.1579
	-EBS:C3 vs. Na-ascorbate:C1	1.45	0.8675	0.5825	0.7565	5	8	1.089	135	>0.9999
	-:EBSC3 vs. Na-ascorbate:C2	1.45	1.036	0.4144	0.7402	5	9	0.7918	135	>0.9999
	-:EBSC3 vs. Na-ascorbate:C3	1.45	1.32	0.13	0.8393	5	5	0.2191	135	>0.9999
	-:EBSC3 vs. Na-ascorbate:P1	1.45	3.042	-1.592	0.7268	5	10	3.098	135	0.801
	-:EBSC3 vs. Na-ascorbate:P2	1.45	2.964	-1.514	0.777	5	7	2.756	135	0.9164
	EBS:P1 vs. EBS:P2	2.155	1.27	0.885	0.654	10	7	1.914	135	0.9983
	EBS:P1 vs. NAC:C1	2.155	0.9538	1.201	0.6295	10	8	2.699	135	0.93
	EBS:P1 vs. NAC:C2	2.155	0.9633	1.192	0.6097	10	9	2.764	135	0.9144
	EBS:P1 vs. NAC:C3	2.155	1.674	0.481	0.7268	10	5	0.9359	135	>0.9999
	EBS:P1 vs. NAC:P1	2.155	1.537	0.618	0.5935	10	10	1.473	135	>0.9999
	EBS:P1 vs. NAC:P2	2.155	3.933	-1.778	0.654	10	7	3.845	135	0.424
	-EBS:P1 vs. Na-ascorbate:C1	2.155	0.8675	1.288	0.6295	10	8	2.893	135	0.8773
	-:EBSP1 vs. Na-ascorbate:C2	2.155	1.036	1.119	0.6097	10	9	2.596	135	0.9503
	-:EBSP1 vs. Na-ascorbate:C3	2.155	1.32	0.835	0.7268	10	5	1.625	135	0.9998
	-:EBS P1 vs. Na-ascorbate:P1	2.155	3.042	-0.887	0.5935	10	10	2.114	135	0.9943
	-:EBS P1 vs. Na-ascorbate:P2	2.155	2.964	-0.8093	0.654	10	7	1.75	135	0.9995
	EBS:P2 vs. NAC:C1	1.27	0.9538	0.3163	0.6868	7	8	0.6512	135	>0.9999
	EBS:P2 vs. NAC:C2	1.27	0.9633	0.3067	0.6688	7	9	0.6485	135	>0.9999
	EBS:P2 vs. NAC:C3	1.27	1.674	-0.404	0.777	7	5	0.7353	135	>0.9999
	EBS:P2 vs. NAC:P1	1.27	1.537	-0.267	0.654	7	10	0.5774	135	>0.9999
	EBS:P2 vs. NAC:P2	1.27	3.933	-2.663	0.7093	7	7	5.309	135	0.0326
	-EBS:P2 vs. Na-ascorbate:C1	1.27	0.8675	0.4025	0.6868	7	8	0.8288	135	>0.9999
	-:EBSP2 vs. Na-ascorbate:C2	1.27	1.036	0.2344	0.6688	7	9	0.4958	135	>0.9999
	-:EBSP2 vs. Na-ascorbate:C3	1.27	1.32	-0.05	0.777	7	5	0.091	135	>0.9999
	-:EBS P2 vs. Na-ascorbate:P1	1.27	3.042	-1.772	0.654	7	10	3.832	135	0.4304
	-:EBS P2 vs. Na-ascorbate:P2	1.27	2.964	-1.694	0.7093	7	7	3.378	135	0.6686
	NAC:C1 vs. NAC:C2	0.9538	0.9633	-0.009583	0.6448	8	9	0.02102	135	>0.9999
	NAC:C1 vs. NAC:C3	0.9538	1.674	-0.7202	0.7565	8	5	1.346	135	>0.9999
	NAC:C1 vs. NAC:P1	0.9538	1.537	-0.5833	0.6295	8	10	1.31	135	>0.9999
	NAC:C1 vs. NAC:P2	0.9538	3.933	-2.979	0.6868	8	7	6.134	135	0.0043
	-NAC:C1 vs. Na-ascorbate:C1	0.9538	0.8675	0.08625	0.6635	8	8	0.1838	135	>0.9999
	-:NAC C1 vs. Na-ascorbate:C2	0.9538	1.036	-0.08181	0.6448	8	9	0.1794	135	>0.9999
	-:NAC. C1 vs. Na-ascorbate:C3	0.9538	1.32	-0.3663	0.7565	8	5	0.6847	135	>0.9999
	-:NAC C1 vs. Na-ascorbate:P1	0.9538	3.042	-2.088	0.6295	8	10	4.692	135	0.1158
	-:NAC C1 vs. Na-ascorbate:P2	0.9538	2.964	-2.011	0.6868	8	7	4.14	135	0.2879
	NAC:C2 vs. NAC:C3	0.9633	1.674	-0.7107	0.7402	9	5	1.358	135	>0.9999
	NAC:C2 vs. NAC:P1	0.9633	1.537	-0.5737	0.6097	9	10	1.331	135	>0.9999
	NAC:C2 vs. NAC:P2	0.9633	3.933	-2.97	0.6688	9	7	6.28	135	0.0029
	-NAC:C2 vs. Na-ascorbate:C1	0.9633	0.8675	0.09583	0.6448	9	8	0.2102	135	>0.9999
	-:NAC C2 vs. Na-ascorbate:C2	0.9633	1.036	-0.07222	0.6256	9	9	0.1633	135	>0.9999
	-:NAC. C2 vs. Na-ascorbate:C3	0.9633	1.32	-0.3567	0.7402	9	5	0.6815	135	>0.9999
	-:NAC C2 vs. Na-ascorbate:P1	0.9633	3.042	-2.079	0.6097	9	10	4.821	135	0.0906
	-:NAC C2 vs. Na-ascorbate:P2	0.9633	2.964	-2.001	0.6688	9	7	4.231	135	0.2517
	NAC:C3 vs. NAC:P1	1.674	1.537	0.137	0.7268	5	10	0.2666	135	>0.9999
	NAC:C3 vs. NAC:P2	1.674	3.933	-2.259	0.777	5	7	4.111	135	0.3
	NAC:C3 vs. Na-ascorbate:C1	1.674	0.8675	0.8065	0.7565	5	8	1.508	135	>0.9999
	NAC:C3 vs. Na-ascorbate:C2	1.674	1.036	0.6384	0.7402	5	9	1.22	135	>0.9999
	NAC:C3 vs. Na-ascorbate:C3	1.674	1.32	0.354	0.8393	5	5	0.5965	135	>0.9999
	NAC:C3 vs. Na-ascorbate:P1	1.674	3.042	-1.368	0.7268	5	10	2.662	135	0.9379
	NAC:C3 vs. Na-ascorbate:P2	1.674	2.964	-1.29	0.777	5	7	2.348	135	0.9815
	NAC:P1 vs. NAC:P2	1.537	3.933	-2.396	0.654	10	7	5.181	135	0.0432
	NAC:P1 vs. Na-ascorbate:C1	1.537	0.8675	0.6695	0.6295	10	8	1.504	135	>0.9999
	NAC:P1 vs. Na-ascorbate:C2	1.537	1.036	0.5014	0.6097	10	9	1.163	135	>0.9999
	NAC:P1 vs. Na-ascorbate:C3	1.537	1.32	0.217	0.7268	10	5	0.4222	135	>0.9999
	NAC:P1 vs. Na-ascorbate:P1	1.537	3.042	-1.505	0.5935	10	10	3.586	135	0.5589
	NAC:P1 vs. Na-ascorbate:P2	1.537	2.964	-1.427	0.654	10	7	3.087	135	0.8056
	NAC:P2 vs. Na-ascorbate:C1	3.933	0.8675	3.065	0.6868	7	8	6.312	135	0.0027
	NAC:P2 vs. Na-ascorbate:C2	3.933	1.036	2.897	0.6688	7	9	6.127	135	0.0044
	NAC:P2 vs. Na-ascorbate:C3	3.933	1.32	2.613	0.777	7	5	4.755	135	0.1028
	NAC:P2 vs. Na-ascorbate:P1	3.933	3.042	0.8909	0.654	7	10	1.926	135	0.9982
	NAC:P2 vs. Na-ascorbate:P2	3.933	2.964	0.9686	0.7093	7	7	1.931	135	0.9981
	Na-ascorbate:C1 vs. Na-ascorbate:C2	0.8675	1.036	-0.1681	0.6448	8	9	0.3686	135	>0.9999
	Na-ascorbate:C1 vs. Na-ascorbate:C3	0.8675	1.32	-0.4525	0.7565	8	5	0.8459	135	>0.9999
	Na-ascorbate:C1 vs. Na-ascorbate:P1	0.8675	3.042	-2.175	0.6295	8	10	4.885	135	0.0799
	Na-ascorbate:C1 vs. Na-ascorbate:P2	0.8675	2.964	-2.097	0.6868	8	7	4.318	135	0.2203
	Na-ascorbate:C2 vs. Na-ascorbate:C3	1.036	1.32	-0.2844	0.7402	9	5	0.5435	135	>0.9999
	Na-ascorbate:C2 vs. Na-ascorbate:P1	1.036	3.042	-2.006	0.6097	9	10	4.654	135	0.1242
	Na-ascorbate:C2 vs. Na-ascorbate:P2	1.036	2.964	-1.929	0.6688	9	7	4.079	135	0.3139
	Na-ascorbate:C3 vs. Na-ascorbate:P1	1.32	3.042	-1.722	0.7268	5	10	3.35	135	0.6827
	Na-ascorbate:C3 vs. Na-ascorbate:P2	1.32	2.964	-1.644	0.777	5	7	2.993	135	0.8426
	Na-ascorbate:P1 vs. Na-ascorbateP2	3.042	2.964	0.07771	0.654	10	7	0.1681	135	>0.9999

## Sheet: Supplementary Fig.  7
Supplementary Fig. 7C: secisbp2 qpcr zebrafish
DATA
		+/+			+/-			-/-
		#1	#2	#3	#1	#2	#3	#1	#2	#3
		0.001149	0.0007378	0.0010017	0.0006682	0.0004338	0.0003796	0.0002188	0.0001334	0.000107
Statistical details
		Ordinay one-way ANOVA " Tukey's multiple comparisons test"
		Test details	Mean 1	Mean 2	Mean Diff.	SE of diff.	n1	n2	q	DF	Adjusted P Value
		+/+ vs. +/-	0.0009628	0.0004939	0.000469	0.000125	3	3	5.304	6	0.0222
		+/+ vs. -/-	0.0009628	0.0001531	0.0008098	0.000125	3	3	9.159	6	0.0016
		+/- vs. -/-	0.0004939	0.0001531	0.0003408	0.000125	3	3	3.855	6	0.0767
Supplementary Fig. 7E heatmap zebrafish
																	sum data
		WT	HET	HOM			WT	HET	HOM			WT	HET	HOM					WT			HET			HOM
exp-1	EEF1A	13.5296	13.434	13.9202		SBP2	#VALUE!	23.9815	26.0784		SBP2	#VALUE!	6.03722e-08	1.41129e-08				SBP2	0.00114905	0.000737769	0.00100171	0.000668152	0.000433849	0.000379646	0.000218789	0.00013344	0.000107023
	SBP2	23.295	23.9815	26.0784		GPX1A	#VALUE!	25.6989	28.0784		GPX1A	#VALUE!	1.8359e-08	3.52823e-09				GPX1A	0.000134697	6.20498e-05	0.00016887	0.000101591	8.13356e-05	9.72963e-05	5.46971e-05	1.59978e-05	2.75652e-05
	GPX1A	26.3876	25.6989	28.0784		GPX1B	#VALUE!	26.509	27.5903		GPX1B	#VALUE!	1.04709e-08	4.94886e-09				GPX1B	0.000322421	0.000251349	0.000194433	0.000115884	0.000163774	9.93667e-05	7.67207e-05	6.63379e-05	4.0599e-05
	GPX1B	25.1284	26.509	27.5903		GPX4A	#VALUE!	26.5696	27.5207		GPX4A	#VALUE!	1.00405e-08	5.19343e-09				GPX4A	0.000235863	0.000226698	0.000261629	0.000222242	0.000264077	0.000168581	8.05122e-05	3.81739e-05	3.73116e-05
	GPX4A	25.5794	26.5696	27.5207		GPX4B	#VALUE!	26.0419	27.9982		GPX4B	#VALUE!	1.44744e-08	3.7299e-09				GPX4B	0.000176435	7.41756e-05	5.8552e-05	0.000160191	9.6147e-05	5.38547e-05	5.78236e-05	2.03861e-05	2.5966e-05
	GPX4B	25.9982	26.0419	27.9982		TXNRD2	#VALUE!	23.6239	25.6815		TXNRD2	#VALUE!	7.73574e-08	1.85817e-08				TXNRD2	0.00136149	0.00105109	0.000555373	0.00171226	0.00104898	0.000457603	0.000288067	0.000435357	0.000265485
	TXNRD2	23.0502	23.6239	25.6815		TXNRD3	#VALUE!	26.076	27.8913		TXNRD3	#VALUE!	1.41363e-08	4.01687e-09				TXNRD3	0.000468297	0.000624767	0.000540962	0.000156449	0.000172625	0.000190982	6.22723e-05	3.86851e-05	5.52264e-05
	TXNRD3	24.5899	26.076	27.8913		DIO1	#VALUE!	28.3937	28.3223		DIO1	#VALUE!	2.83553e-09	2.97939e-09				DIO1	3.59078e-05	6.76184e-05	0.000277985	3.13814e-05	7.80611e-05	0.000170011	4.61887e-05	5.55447e-05	0.000258492
	DIO1	28.295	28.3937	28.3223		DIO2	#VALUE!	24.759	23.489		DIO2	#VALUE!	3.52207e-08	8.49389e-08				DIO2	0.000460229	0.000403843	0.000491287	0.000389795	0.00064005	0.000469967	0.00131678	0.000630993	0.000906953
	DIO2	24.615	24.759	23.489		DIO3A	#VALUE!	24.0069	24.7076		DIO3A	#VALUE!	5.93207e-08	3.64978e-08				DIO3A	0.000517839	0.000191292	0.000207991	0.000656514	0.000226138	0.000171388	0.000565814	0.000229798	0.000291411
	DIO3A	24.4448	24.0069	24.7076		DIO3B	#VALUE!	25.0783	25.7553		DIO3B	#VALUE!	2.82277e-08	1.76562e-08				DIO3B	0.000229059	0.000308247	0.000116528	0.000312402	0.000299565	0.000103214	0.000273718	0.000142895	9.34014e-05
	DIO3B	25.6216	25.0783	25.7553		SEPHS2	-2.56965	-0.627899	-1.2405		SEPHS2	5.93665	1.54531	2.3628				SEPHS2	0.000837343	0.000944032	0.000914238	0.000423445	0.000368092	0.00029047	8.85484e-05	0.00012696	5.95692e-05
	SEPHS2	23.818	25.071	26.8379		SELA	2.056	2.45	0.91		SELA	0.240482	0.183011	0.532185				SELA	3.39191e-05	7.35934e-05	0.000112083	5.01484e-05	5.03006e-05	4.99772e-05	1.99441e-05	3.17702e-05	2.70517e-05
	SELA	28.4436	28.1489	28.9884		SELB	0.859203	2.31009	0.836849		SELB	0.551257	0.201647	0.559865				SELB	7.77528e-05	5.80234e-05	6.77384e-05	5.52553e-05	4.17002e-05	3.14359e-05	2.09815e-05	2.59198e-05	2.55347e-05
	SELB	27.2468	28.009	28.9153		SELW1	-1.95823	-1.29935	-2.45774		SELW1	3.88586	2.46118	5.49356				SELW1	0.000548086	0.00044208	0.000537773	0.000674411	0.000586437	0.00047169	0.000205876	0.000359797	0.0001103
	SELW1	24.4294	24.3996	25.6207		SELW2	1.25562	1.49298	-1.47961		SELW2	0.418813	0.355278	2.78874				SELW2	5.90721e-05	6.48151e-05	0.000122335	9.73529e-05	7.01068e-05	7.78616e-05	0.000104511	9.68951e-05	8.14599e-05
	SELW2	27.6433	27.1919	26.5988		SELT1A	-1.94239	-1.09005	-3.57187		SELT1A	3.84342	2.12882	11.8916				SELT1A	0.0005421	0.000213382	0.00025291	0.000583338	0.000219805	0.000189141	0.000445647	0.000252562	0.000263852
	SELT1A	24.4452	24.6089	24.5065		SELT1B	-1.4962	-0.808419	-1.51212		SELT1B	2.821	1.75129	2.8523				SELT1B	0.000397891	0.000604395	0.000380515	0.000479887	0.000600053	0.00026884	0.000106893	0.000106091	0.00012145
	SELT1B	24.8914	24.8905	26.5663		SELT2	-0.742649	-0.0337068	-2.12107		SELT2	1.67325	1.02364	4.35017				SELT2	0.000236005	0.000210026	0.000328615	0.000280497	0.000226117	0.00021585	0.000163027	0.000146261	0.0001999
	SELT2	25.645	25.6652	25.9573		SEL15	1.06717	2.25997	0.835207		SEL15	0.477255	0.208776	0.560503				SEL15	6.73151e-05	5.17245e-05	6.7445e-05	5.72086e-05	4.02417e-05	3.35108e-05	2.10054e-05	2.03571e-05	1.45942e-05
	SEL15	27.4548	27.9589	28.9136		SELN1	-1.94278	-1.69205	-3.37079		SELN1	3.84447	3.23115	10.3445				SELN1	0.000542248	0.000949533	0.0012312	0.000885398	0.00102202	0.00082023	0.00038767	0.000321032	0.000455863
	SELN1	24.4448	24.0069	24.7076		SELM	-0.567614	0.056871	-0.622381		SELM	1.48207	0.961347	1.53941				SELM	0.000209041	0.000380868	0.00045006	0.000263427	0.000405168	0.000342646	5.7691e-05	7.38734e-05	9.96978e-05
	SELM	25.82	25.7558	27.456		SELH	-0.726891	-1.97809	-1.41247		SELH	1.65507	3.9397	2.66193				SELH	0.000505623	0.000741916	0.000424335	0.000481602	0.00031851	0.000178445	0.000152897	0.000112959	4.68497e-05
	SELH	24.4015	24.5309	26.1778		SELO	3.63203	2.25302	1.01638		SELO	0.0806587	0.209785	0.494356				SELO	2.46412e-05	7.28039e-05	0.000110751	2.56448e-05	6.9534e-05	8.28301e-05	2.83951e-05	7.82273e-05	8.96513e-05
	SELO	28.7604	28.762	28.6066
	EEF_PLATE B	13.5961	13.8655	13.3747													Statistical details
	EEF_PLATE C	13.4519	13.5111	13.5026
																		mean	WT	HET	HOM		sd	WT	HET	HOM		fold	WT	HET	HOM
																		SBP2	0.000962843	0.000493882	0.000153084		SBP2	0.000208377	0.000153336	5.84148e-05		SBP2	1	0.512941	0.158992
																		GPX1A	0.000121872	9.34077e-05	3.27534e-05		GPX1A	5.45528e-05	1.0673e-05	1.98645e-05		GPX1A	1	0.766439	0.268751
		WT	HET	HOM			WT	HET	HOM			WT	HET	HOM				GPX1B	0.000256068	0.000126341	6.12192e-05		GPX1B	6.41243e-05	3.34527e-05	1.85969e-05		GPX1B	1	0.493391	0.239074
exp2	EEF1A	13.4445	13.6566	13.2111		SBP2	-4.44595	-3.56663	-2.23975		SBP2	21.7954	11.8484	4.72314				GPX4A	0.000241397	0.0002183	5.19992e-05		GPX4A	1.81114e-05	4.78698e-05	2.46967e-05		GPX4A	1	0.904319	0.21541
	SBP2	23.849	24.8271	26.0826		GPX1A	-0.87428	-1.15139	0.820504		GPX1A	1.83309	2.22128	0.566244				GPX4B	0.000103054	0.000103398	3.47252e-05		GPX4B	6.40281e-05	5.35378e-05	2.01974e-05		GPX4B	1	1.00333	0.33696
	GPX1A	27.4207	27.2423	29.1428		GPX1B	-2.89248	-2.16114	-1.23146		GPX1B	7.42544	4.47267	2.34804				TXNRD2	0.000989316	0.00107295	0.000329636		TXNRD2	0.000406591	0.000627673	9.22505e-05		TXNRD2	1	1.08453	0.333196
	GPX1B	25.4025	26.2326	27.0909		GPX4A	-2.74355	-2.85039	-0.434211		GPX4A	6.69716	7.21196	1.35117				TXNRD3	0.000544675	0.000173352	5.20613e-05		TXNRD3	7.83008e-05	1.72779e-05	1.21079e-05		TXNRD3	1	0.318267	0.0955822
	GPX4A	25.5514	25.5433	27.8881		GPX4B	-1.1318	-1.39275	0.470794		GPX4B	2.19132	2.62578	0.721567				DIO1	0.00012717	9.31513e-05	0.000120075		DIO1	0.000131568	7.05362e-05	0.000119964		DIO1	1	0.732492	0.944206
	GPX4B	27.1632	27.001	28.7931		TXNRD2	-4.95659	-4.84035	-3.94575		TXNRD2	31.0516	28.6477	15.4095				DIO2	0.000451787	0.000499937	0.000951576		DIO2	4.43292e-05	0.000127791	0.000345065		DIO2	1	1.10658	2.10625
	TXNRD2	23.3384	23.5534	24.3766		TXNRD3	-4.2061	-2.23707	-0.453401		TXNRD3	18.457	4.71439	1.36926				DIO3A	0.000305707	0.000351347	0.000362341		DIO3A	0.000183901	0.000265697	0.000178885		DIO3A	1	1.14929	1.18526
	TXNRD3	24.0889	26.1567	27.8689		DIO1	-0.99827	-1.09211	-0.975272		DIO1	1.9976	2.13186	1.96601				DIO3B	0.000217945	0.000238394	0.000170005		DIO3B	9.63414e-05	0.000117245	9.31652e-05		DIO3B	1	1.09383	0.780037
	DIO1	27.2967	27.3016	27.3471		DIO2	-3.57658	-4.12762	-4.48117		DIO2	11.9304	17.4798	22.3341				SEPHS2	0.000898538	0.000360669	9.16927e-05		SEPHS2	5.50501e-05	6.67977e-05	3.38055e-05		SEPHS2	1	0.401396	0.102047
	DIO2	24.7184	24.2661	23.8412		DIO3A	-2.49856	-2.62664	-3.02392		DIO3A	5.6512	6.17586	8.13374				SELA	7.31985e-05	5.01421e-05	2.62554e-05		SELA	3.90834e-05	1.61836e-07	5.95309e-06		SELA	1	0.685015	0.358687
	DIO3A	25.7964	25.7671	25.2984		DIO3B	-3.18687	-3.03231	-2.3385		DIO3B	9.10631	8.18116	5.05778				SELB	6.78382e-05	4.27971e-05	2.41453e-05		SELB	9.86505e-06	1.19475e-05	2.74673e-06		SELB	1	0.63087	0.355925
	DIO3B	25.1081	25.3614	25.9838		SEPHS2	-3.9207	-2.32221	-2.59285		SEPHS2	15.1443	5.00097	6.03289				SELW1	0.000509313	0.000577513	0.000225325		SELW1	5.84534e-05	0.000101655	0.00012588		SELW1	1	1.13391	0.442409
	SEPHS2	23.5	24.9201	26.55		SELA	-0.239516	0.549213	-0.594215		SELA	1.1806	0.683393	1.50965				SELW2	8.2074e-05	8.17738e-05	9.42886e-05		SELW2	3.49849e-05	1.4038e-05	1.17444e-05		SELW2	1	0.996342	1.14882
	SELA	27.1812	27.7916	28.5486		SELB	0.103424	0.819736	-0.300597		SELB	0.930821	0.566546	1.23165				SELT1A	0.000336131	0.000330761	0.000320687		SELT1A	0.000179467	0.000219275	0.000108366		SELT1A	1	0.984025	0.954055
	SELB	27.5241	28.0621	28.8422		SELW1	-2.82618	-2.99411	-4.09566		SELW1	7.09192	7.96743	17.0968				SELT1B	0.000460934	0.000449593	0.000111478		SELT1B	0.000124544	0.000167672	8.64547e-06		SELT1B	1	0.975397	0.241852
	SELW1	24.5945	24.2482	25.0472		SELW2	-0.0562705	0.0702347	-2.20297		SELW2	1.03977	0.952483	4.60425				SELT2	0.000258216	0.000240821	0.000169729		SELT2	6.23363e-05	3.47412e-05	2.74402e-05		SELT2	1	0.932637	0.657316
	SELW2	27.3644	27.3126	26.9399		SELT1A	-1.7753	-1.57836	-3.58511		SELT1A	3.4231	2.98631	12.0012				SEL15	6.21615e-05	4.36537e-05	1.86522e-05		SEL15	9.03899e-06	1.22118e-05	3.52925e-06		SEL15	1	0.702262	0.300061
	SELT1A	25.6454	25.664	25.5577		SELT1B	-3.27736	-3.02723	-2.33377		SELT1B	9.6958	8.15242	5.0412				SELN1	0.000907661	0.000909215	0.000388188		SELN1	0.00034638	0.00010298	6.74173e-05		SELN1	1	1.00171	0.42768
	SELT1B	24.1433	24.2151	26.8091		SELT2	-1.75244	-1.61921	-2.79702		SELT2	3.36928	3.07207	6.95002				SELM	0.000346656	0.00033708	7.70874e-05		SELM	0.000124099	7.10341e-05	2.1187e-05		SELM	1	0.972377	0.222374
	SELT2	25.6683	25.6231	26.3458		SEL15	0.269212	0.871098	0.0479257		SEL15	0.829772	0.54673	0.967326				SELH	0.000557291	0.000326186	0.000104235		SELH	0.000164975	0.000151724	5.35594e-05		SELH	1	0.585306	0.187039
	SEL15	27.6899	28.1134	29.1908		SELN1	-3.92909	-3.79549	-3.93119		SELN1	15.2326	13.8853	15.2547				SELO	6.93986e-05	5.93363e-05	6.54246e-05		SELO	4.31556e-05	2.99255e-05	3.25732e-05		SELO	1	0.855008	0.942737
	SELN1	23.4916	23.4469	25.2117		SELM	-2.61116	-2.46066	-1.8116		SELM	6.10994	5.50468	3.51031
	SELM	24.8095	24.7817	27.3312		SELH	-1.08719	-0.875208	-0.221487		SELH	2.1246	1.83427	1.16593
	SELH	24.3153	25.3574	26.8694		SELO	2.26198	1.32034	0.308573		SELO	0.208486	0.40044	0.80744														sd norm	WT	HET	HOM
	SELO	27.6645	27.5529	27.3995														t-test	WT	HET	HOM			4.62068	3.22091	2.62064		SBP2	0.216418	0.159253	0.0606691
																		SBP2		0.0174302	0.00146081			2.23403	8.75175	1.64884		GPX1A	0.447622	0.0875755	0.162994
	EEF_PLATE B	13.4511	13.5125	13.6067														GPX1A		0.212611	0.028232			3.99331	3.77673	3.2919		GPX1B	0.250419	0.13064	0.072625
	EEF_PLATE C	13.9189	13.741	13.7575														GPX1B		0.0179937	0.00360352			13.3284	4.56028	2.10551		GPX4A	0.0750275	0.198303	0.102307
																		GPX4A		0.239052	0.000215237			1.60952	1.9313	1.71929		GPX4B	0.621305	0.519511	0.195988
																		GPX4B		0.497327	0.0763608			2.43319	1.70941	3.57328		TXNRD2	0.410982	0.634451	0.0932467
																		TXNRD2		0.427928	0.0259385			6.95619	10.0332	4.29976		TXNRD3	0.143757	0.0317215	0.0222297
		WT	HET	HOM			WT	HET	HOM			WT	HET	HOM				TXNRD3		0.000655414	0.000210804			0.966575	1.32062	1.00093		DIO1	1.03458	0.554659	0.943331
exp3	EEF1A	13.5325	13.0118	13.5205		SBP2	-3.80088	-2.92679	-0.6368		SBP2	13.9374	7.60418	1.55488				DIO1		0.356601	0.474142			10.1916	3.91215	2.75767		DIO2	0.0981199	0.282857	0.763779
	SBP2	23.4958	24.3748	26.7103		GPX1A	-1.2324	-0.962597	1.3202		GPX1A	2.34958	1.94881	0.400479				DIO2		0.285436	0.0338059			1.66235	1.32236	2.02555		DIO3A	0.60156	0.869122	0.585153
	GPX1A	26.0643	26.339	28.6673		GPX1B	-1.43576	-0.992973	0.761606		GPX1B	2.70525	1.99028	0.589839				DIO3A		0.409388	0.360825			2.26221	2.0333	1.82477		DIO3B	0.442045	0.537958	0.427472
	GPX1B	25.8609	26.3087	28.1087		GPX4A	-1.86401	-1.75558	0.883427		GPX4A	3.64019	3.37662	0.542078				DIO3B		0.413452	0.284546			16.3222	5.39943	2.71236		SEPHS2	0.0612663	0.0743404	0.0376228
	GPX4A	25.4327	25.546	28.2305		GPX4B	0.295721	-0.109282	1.40643		GPX4B	0.814665	1.07869	0.377245				SEPHS2		0.000211267	1.35058e-05			1.87288	309.834	4.41037		SELA	0.533938	0.00221091	0.0813281
	GPX4B	27.5924	27.1923	28.7535		TXNRD2	-2.94995	-3.19623	-1.94751		TXNRD2	7.7272	9.16563	3.85709				SELA		0.182327	0.054433			6.87662	3.58209	8.79058		SELB	0.14542	0.176118	0.0404894
	TXNRD2	24.3468	24.1054	25.3996		TXNRD3	-2.91202	-1.93558	0.317691		TXNRD3	7.5267	3.82531	0.802353				SELB		0.0244228	0.000893821			8.71315	5.68112	1.78999		SELW1	0.114769	0.199592	0.247157
	TXNRD3	24.3847	25.366	27.6648		DIO1	-1.9515	-1.76777	-1.909		DIO1	3.86775	3.40527	3.75548				SELW1		0.185377	0.0119628			2.34598	5.82517	8.0284		SELW2	0.426261	0.171041	0.143095
	DIO1	25.3452	25.5339	25.4381		DIO2	-2.77306	-3.2347	-3.71991		DIO2	6.83555	9.41329	13.1766				SELW2		0.494827	0.298571			1.87294	1.50843	2.9593		SELT1A	0.533919	0.652349	0.322392
	DIO2	24.5237	24.0669	23.6272		DIO3A	-1.53301	-1.7794	-2.08193		DIO3A	2.89389	3.43284	4.23374				SELT1A		0.487694	0.452315			3.70096	2.68139	12.8944		SELT1B	0.2702	0.363766	0.0187564
	DIO3A	25.7637	25.5222	25.2651		DIO3B	-0.697167	-1.04778	-0.440396		DIO3B	1.62132	2.06735	1.35698				SELT1B		0.4648	0.00417498			4.1423	6.93187	6.18541		SELT2	0.241412	0.134543	0.106269
	DIO3B	26.5995	26.2538	26.9067		SEPHS2	-3.66906	-2.54053	0.208482		SEPHS2	12.7203	5.81802	0.865447				SELT2		0.347301	0.0438094			6.87704	3.57472	5.28505		SEL15	0.145411	0.196452	0.0567754
	SEPHS2	23.6277	24.7611	27.5555		SELA	-0.641057	-0.00148001	1.34733		SELA	1.55947	1.00103	0.393019				SEL15		0.0512489	0.000740854			2.62042	8.82906	5.75799		SELN1	0.381618	0.113456	0.0742759
	SELA	26.6557	27.3001	28.6944		SELB	0.0854638	0.667377	1.43059		SELB	0.942481	0.62965	0.370979				SELN1		0.497207	0.0316613			2.79339	4.74533	3.63843		SELM	0.357987	0.204912	0.0611182
	SELB	27.3822	27.969	28.7777		SELW1	-2.90349	-3.23998	-0.680316		SELW1	7.48233	9.44781	1.60249				SELM		0.456625	0.0103385			3.37804	2.14987	1.94617		SELH	0.296029	0.272252	0.0961066
	SELW1	24.3932	24.0616	26.6667		SELW2	-0.767325	-0.641123	-0.243041		SELW2	1.70211	1.55954	1.18348				SELH		0.0743282	0.00531237			1.6081	1.9828	2.00854		SELO	0.621851	0.431212	0.469364
	SELW2	26.5294	26.6605	27.104		SELT1A	-1.81511	-1.9216	-1.93861		SELT1A	3.51887	3.78842	3.83335				SELO		0.378325	0.452422
	SELT1A	25.4816	25.38	25.4085		SELT1B	-2.40444	-2.42889	-0.81924		SELT1B	5.29431	5.38478	1.76448
	SELT1B	24.8923	24.8727	26.5278		SELT2	-2.19289	-2.11217	-1.53816		SELT2	4.5722	4.3234	2.90423
	SELT2	25.1038	25.1895	25.8089		SEL15	0.0917263	0.575163	2.23765		SEL15	0.938399	0.67121	0.212031
	SEL15	27.3884	27.8768	29.5847		SELN1	-4.09848	-4.03817	-2.72748		SELN1	17.1304	16.4289	6.62298
	SELN1	23.1982	23.2635	24.6196		SELM	-2.64661	-2.77886	-0.534512		SELM	6.26194	6.86309	1.44845
	SELM	24.6501	24.5228	26.8125		SELH	-2.56169	-1.83762	0.555009		SELH	5.904	3.5742	0.680653
	SELH	24.735	25.464	27.9021		SELO	-0.623804	-0.730367	-0.381275		SELO	1.54093	1.65906	1.30249
	SELO	26.6729	26.5713	26.9658
	EEF_PLATE B	13.1299	13.272	13.7559
	EEF_PLATE C	13.6761	13.9401	13.275
Supplementary Fig. 7G: tsha qPCR zebrafish
DATA
		+/+			+/-			-/-
		Mean	SD	Nr	Mean	SD	Nr	Mean	SD	Nr
		1	0.22	3	0.93	0.24	3	1.02	0.13	3
Statistical details
		Ordinay one-way ANOVA " Tukey's multiple comparisons test"
		Test details	Mean 1	Mean 2	Mean Diff.	SE of diff.	n1	n2	q	DF	Adjusted P Value
		+/+ vs. +/-	1	0.93	0.07	0.1653	3	3	0.599	6	0.9073
		+/+ vs. -/-	1	1.02	-0.02	0.1653	3	3	0.1711	6	0.992
		+/- vs. -/-	0.93	1.02	-0.09	0.1653	3	3	0.7702	6	0.8529
Supplementary Fig. 7H: T4 zebrafish
DATA		+/+	+/-	-/-
	#1	0.389	0.364	0.503
	#2	0.483	0.339	0.515
	#3	0.435	0.408	0.509
	#4	0.398	0.438	0.589
	#5	0.507	0.518	0.693
Statistical details
		Ordinay one-way ANOVA " Tukey's multiple comparisons test"
		Test details	Mean 1	Mean 2	Mean Diff.	SE of diff.	n1	n2	q	DF	Adjusted P Value
		+/+ vs. +/-	0.4424	0.4134	0.029	0.04345	5	5	0.9439	12	0.7863
		+/+ vs. -/-	0.4424	0.5618	-0.1194	0.04345	5	5	3.886	12	0.0434
		+/- vs. -/-	0.4134	0.5618	-0.1484	0.04345	5	5	4.83	12	0.0132
Supplementary Fig. 7I: T3 zebrafish
DATA			+/+	+/-	-/-
		#1	0.119	0.115	0.074
		#2	0.1251	0.121	0.076
	Suppl Figure S7H	#3	0.12	0.128	0.085
		#4	0.131	0.134	0.087
		#5	0.152	0.155	0.101
Statistical details
		Ordinay one-way ANOVA " Tukey's multiple comparisons test"
		Test details	Mean 1	Mean 2	Mean Diff.	SE of diff.	n1	n2	q	DF	Adjusted P Value
		+/+ vs. +/-	0.1294	0.1306	-0.00118	0.008443	5	5	0.1976	12	0.9893
		+/+ vs. -/-	0.1294	0.0846	0.04482	0.008443	5	5	7.507	12	0.0005
		+/- vs. -/-	0.1306	0.0846	0.046	0.008443	5	5	7.705	12	0.0004
Supplementary Fig. 7J: T3/T4 zebrafish
DATA		+/+	+/-	-/-
	#1	0.3059	0.3159	0.1471
	#2	0.259	0.3569	0.1476
	#3	0.2759	0.3137	0.167
	#4	0.3291	0.3059	0.1477
	#5	0.2998	0.2992	0.1457
Statistical details
		Ordinay one-way ANOVA " Tukey's multiple comparisons test"
		Test details	Mean 1	Mean 2	Mean Diff.	SE of diff.	n1	n2	q	DF	Adjusted P Value
		+/+ vs. +/-	0.2939	0.3183	-0.02438	0.01331	5	5	2.59	12	0.2013
		+/+ vs. -/-	0.2939	0.151	0.1429	0.01331	5	5	15.18	12	<0.0001
		+/- vs. -/-	0.3183	0.151	0.1673	0.01331	5	5	17.77	12	<0.0001

## Sheet: Supplementary Fig. 8
Supplementary Fig. 8B: Secisbp2 qPCR zebrafish
DATA
		Ct-MO			Secisbp2-MO
		Mean	SD	Nr	Mean	SD	Nr
		1	0.11	3	0.31	0.06	3
Statistical details
	Unpaired t test
	P value	0.0007
	P value summary	***
	One- or two-tailed P value?	Two-tailed
	t, df	t=9.538, df=4
Supplementary Fig. 8D : heatmap selenoproteins zebrafish
															sum data
		C	MO				C	MO				C	MO				C			MO
EXP-1	EEF1A	14.536	14.285		EXP-2	EEF1A	13.584	13.566		EXP-3	EEF1A	14.1143	14.284			SBP2	0.00108507	0.00147917	0.00147027	0.000320364	0.000363439	0.000298703
	SBP2	24.384	25.893			SBP2	22.985	24.992			SBP2	23.524	25.993			GPX1A	0.000506553	0.000309451	0.000317556	0.000147193	5.96574e-05	5.28221e-05
	GPX1A	25.483	27.015			GPX1A	25.242	27.5989			GPX1A	25.735	28.4925			GPX1B	0.00100471	0.000601145	0.000858021	0.000694855	0.000253974	0.000685764
	GPX1B	24.495	24.776			GPX1B	24.284	25.509			GPX1B	24.301	24.794			GPX4A	0.000383098	0.0002787	0.000325129	0.000103362	7.49565e-05	0.000299118
	GPX4A	25.886	27.525			GPX4A	25.393	27.2696			GPX4A	25.701	25.991			GPX4B	0.000560888	0.00034312	0.000439545	0.00033191	0.000175539	0.000304135
	GPX4B	25.336	25.8419			GPX4B	25.093	26.0419			GPX4B	25.266	25.967			TXNRD2	0.00163329	0.00131748	0.00155734	0.00125469	0.000938156	0.00102015
	TXNRD2	23.794	23.9235			TXNRD2	23.152	23.6239			TXNRD2	23.441	24.221			TXNRD3	0.000851917	0.000596992	0.000592992	0.000694845	0.000171439	0.000484841
	TXNRD3	24.733	24.776			TXNRD3	24.294	26.076			TXNRD3	24.834	25.2942			DIO1	8.89282e-05	7.27345e-05	0.000106659	7.67592e-05	5.58636e-05	0.00011783
	DIO1	27.993	27.9543			DIO1	27.331	27.6937			DIO1	27.309	27.335			DIO2	0.000874654	0.000508664	0.000893837	0.000803731	0.000427141	0.00110633
	DIO2	24.695	24.566			DIO2	24.525	24.759			DIO2	24.242	24.104			DIO3A	0.000618903	0.000343358	0.000338232	0.000585332	0.000719414	0.000735493
	DIO3A	25.194	25.0235			DIO3A	25.092	24.0069			DIO3A	25.644	24.693			DIO3B	0.000873442	0.00043763	0.00101472	0.000518357	0.000342333	0.00111449
	DIO3B	24.697	25.1988			DIO3B	24.742	25.0783			DIO3B	24.059	24.0934			SEPHS2	0.000580909	0.000448688	0.000193161	6.14748e-05	0.000115562	7.43382e-05
	SEPHS2	25.395	28.3256			SEPHS2	25.375	27.071			SEPHS2	25.934	27.581			SELA	0.000179044	0.000131559	7.74213e-05	3.70809e-05	5.4744e-05	5.01484e-05
	SELA	27.093	29.055			SELA	27.145	28.8489			SELA	27.253	28.1489			SELB	0.000166938	0.00012655	6.872e-05	0.000121256	6.03188e-05	3.75961e-05
	SELB	27.194	27.3457			SELB	27.201	28.009			SELB	27.425	28.5646			SELW1	0.000962184	0.000648772	0.000728436	0.000643028	0.000736214	0.00056134
	SELW1	24.667	24.9388			SELW1	24.843	24.3996			SELW1	24.019	24.6643			SELW2	0.000355614	0.000268833	0.000147458	7.79282e-05	0.000106274	6.41878e-05
	SELW2	26.103	27.9835			SELW2	26.114	27.1919			SELW2	26.3235	27.7928			SELT1A	0.00069178	0.000350329	0.000244766	0.000488623	0.000277181	0.000242244
	SELT1A	25.143	25.335			SELT1A	25.732	25.8089			SELT1A	25.5924	25.8768			SELT1B	0.000676604	0.000469691	0.000309637	0.000484104	0.000523864	0.00035181
	SELT1B	25.175	25.3484			SELT1B	25.309	24.8905			SELT1B	25.2532	25.3384			SELT2	0.00147058	0.000982674	0.000454035	0.000944113	0.000306201	0.000418403
	SELT2	24.055	24.3848			SELT2	24.244	25.6652			SELT2	24.701	25.0883			SEL15	0.000222116	0.000287132	0.000140698	0.000113981	6.24511e-05	5.72086e-05
	SEL15	26.782	27.4349			SEL15	26.019	27.9589			SEL15	26.3912	27.9589			SELN1	0.000733254	0.00052953	0.000336779	0.000149913	6.04084e-05	2.90056e-05
	SELN1	25.059	27.0396			SELN1	25.136	28.0069			SELN1	25.132	28.9388			SELM	0.000960851	0.000832074	0.000663687	0.000421177	0.000250342	0.000118253
	SELM	24.669	25.5493			SELM	24.484	25.9558			SELM	24.1533	26.9113			SELH	0.00146184	0.00085606	0.00108881	0.000203336	0.000127435	0.000265548
	SELH	24.356	27.1028			SELH	24.772	27.5309			SELH	23.2949	25.3898			SELO	0.000228424	0.00011225	8.70597e-05	0.000190777	0.000108573	7.07285e-05
	SELO	27.034	27.1948			SELO	27.703	27.762			SELO	26.9395	27.2984
	EEF_PLATE B	14.6456	14.336			EEF_PLATE B	14.253	13.992			EEF_PLATE B	13.5961	13.8655		Statistical details
	EEF_PLATE C	14.938	14.839			EEF_PLATE C	14.582	14.593			EEF_PLATE C	13.4519	13.5111
																mean	C	MO		SD	C	MO		FOLD	C	MO		SD NORM	C	MO
																SBP2	0.00134484	0.000327502		SBP2	0.00022501	3.29528e-05		SBP2	1	0.243526		SBP2	0.167314	0.0245032
																GPX1A	0.000377853	8.65576e-05		GPX1A	0.00011153	5.26232e-05		GPX1A	1	0.229077		GPX1A	0.295169	0.139269
		C	MO				C	MO				C	MO			GPX1B	0.000821293	0.000544864		GPX1B	0.000204276	0.00025196		GPX1B	1	0.663423		GPX1B	0.248725	0.306784
exp2	SBP2	#VALUE!	#VALUE!			SBP2	#VALUE!	24.992			SBP2	23.524	25.993			GPX4A	0.000328976	0.000159145		GPX4A	5.23051e-05	0.000122049		GPX4A	1	0.483761		GPX4A	0.158994	0.370996
	GPX1A	#VALUE!	#VALUE!			GPX1A	#VALUE!	27.5989			GPX1A	25.735	28.4925			GPX4B	0.000447851	0.000270528		GPX4B	0.000109121	8.34269e-05		GPX4B	1	0.604058		GPX4B	0.243655	0.186283
	GPX1B	#VALUE!	#VALUE!			GPX1B	#VALUE!	25.509			GPX1B	24.301	24.794			TXNRD2	0.00150271	0.001071		TXNRD2	0.000164842	0.000164277		TXNRD2	1	0.712713		TXNRD2	0.109697	0.109321
	GPX4A	#VALUE!	#VALUE!			GPX4A	#VALUE!	27.2696			GPX4A	25.701	25.991			TXNRD3	0.000680634	0.000450375		TXNRD3	0.000148349	0.0002634		TXNRD3	1	0.6617		TXNRD3	0.217957	0.386992
	GPX4B	#VALUE!	#VALUE!			GPX4B	#VALUE!	26.0419			GPX4B	25.266	25.967			DIO1	8.94407e-05	8.34844e-05		DIO1	1.69683e-05	3.15261e-05		DIO1	1	0.933405		DIO1	0.189715	0.35248
	TXNRD2	#VALUE!	#VALUE!			TXNRD2	#VALUE!	23.6239			TXNRD2	23.441	24.221			DIO2	0.000759052	0.000779068		DIO2	0.000217054	0.000340266		DIO2	1	1.02637		DIO2	0.285955	0.448278
	TXNRD3	#VALUE!	#VALUE!			TXNRD3	#VALUE!	26.076			TXNRD3	24.834	25.2942			DIO3A	0.000433497	0.00068008		DIO3A	0.000160586	8.24468e-05		DIO3A	1	1.56882		DIO3A	0.370443	0.19019
	DIO1	#VALUE!	#VALUE!			DIO1	#VALUE!	27.6937			DIO1	27.309	27.335			DIO3B	0.000775265	0.000658394		DIO3B	0.000300812	0.000404678		DIO3B	1	0.84925		DIO3B	0.388012	0.521987
	DIO2	#VALUE!	#VALUE!			DIO2	#VALUE!	24.759			DIO2	24.242	24.104			SEPHS2	0.000407586	8.37918e-05		SEPHS2	0.000197115	2.82559e-05		SEPHS2	1	0.205581		SEPHS2	0.483615	0.0693249
	DIO3A	#VALUE!	#VALUE!			DIO3A	#VALUE!	24.0069			DIO3A	25.644	24.693			SELA	0.000129341	4.73244e-05		SELA	5.08475e-05	9.1639e-06		SELA	1	0.365888		SELA	0.393126	0.0708505
	DIO3B	#VALUE!	#VALUE!			DIO3B	#VALUE!	25.0783			DIO3B	24.059	24.0934			SELB	0.000120736	7.3057e-05		SELB	4.93665e-05	4.32602e-05		SELB	1	0.605096		SELB	0.408879	0.358304
	SEPHS2	-0.088	1.31065			SEPHS2	0.133	-0.527899			SEPHS2	0.199	-0.911459			SELW1	0.000779797	0.000646861		SELW1	0.000162896	8.75001e-05		SELW1	1	0.829524		SELW1	0.208895	0.112209
	SELA	1.61	2.03996			SELA	1.903	1.25			SELA	1.518	-0.34356			SELW2	0.000257302	8.27967e-05		SELW2	0.000104556	2.14614e-05		SELW2	1	0.321788		SELW2	0.406356	0.0834095
	SELB	1.711	0.330655			SELB	1.959	0.410093			SELB	1.69	0.0720632			SELT1A	0.000428958	0.000336016		SELT1A	0.00023365	0.000133311		SELT1A	1	0.783331		SELT1A	0.544691	0.310779
	SELW1	-0.816	-2.07617			SELW1	-0.399	-3.19935			SELW1	-1.716	-3.82816			SELT1B	0.000485311	0.000453259		SELT1B	0.000183982	9.0079e-05		SELT1B	1	0.933957		SELT1B	0.379101	0.185611
	SELW2	0.62	0.968495			SELW2	0.872	-0.407019			SELW2	0.5885	-0.699656			SELT2	0.000969096	0.000556239		SELT2	0.000508408	0.000340561		SELT2	1	0.573977		SELT2	0.524621	0.351422
	SELT1A	-0.34	-1.68001			SELT1A	0.49	-1.79005			SELT1A	-0.1426	-2.61575			SEL15	0.000216649	7.78801e-05		SEL15	7.33697e-05	3.13736e-05		SEL15	1	0.359477		SEL15	0.338658	0.144813
	SELT1B	-0.308	-1.66661			SELT1B	0.067	-2.70842			SELT1B	-0.481775	-3.15408			SELN1	0.000533188	7.97758e-05		SELN1	0.000198263	6.27375e-05		SELN1	1	0.149621		SELN1	0.371844	0.117665
	SELT2	-1.428	-2.63025			SELT2	-0.998	-1.93371			SELT2	-1.034	-3.40418			SELM	0.000818871	0.000263258		SELM	0.000149021	0.000151875		SELM	1	0.321489		SELM	0.181984	0.185468
	SEL15	1.299	0.419924			SEL15	0.777	0.359973			SEL15	0.6562	-0.533587			SELH	0.00113557	0.000198773		SELH	0.000305584	6.91693e-05		SELH	1	0.175043		SELH	0.269103	0.0609116
	SELN1	-0.424	0.024583			SELN1	-0.106	0.40795			SELN1	-0.603	0.446312			SELO	0.000142578	0.000123359		SELO	7.54041e-05	6.13751e-05		SELO	1	0.865209		SELO	0.528863	0.430467
	SELM	-0.814	-1.46572			SELM	-0.758	-1.64313			SELM	-1.5817	-1.58116
	SELH	-0.139	2.32685			SELH	0.488	2.02191			SELH	-1.0061	0.595813
	SELO	2.539	2.41882			SELO	3.419	2.25302			SELO	2.6385	2.50442												5.97678	9.93851
																t-test	C	MO							3.38789	1.64486
																SBP2		0.000747337							4.02051	2.16251
																GPX1A		0.00747994							6.28955	1.30395
		C	MO				C	MO				C	MO			GPX1B		0.106982							4.10416	3.2427
exp2	SBP2	#VALUE!	#VALUE!			SBP2	#VALUE!	2.9968e-08			SBP2	8.2903e-08	1.49736e-08			GPX4A		0.0455447							9.11605	6.51945
	GPX1A	#VALUE!	#VALUE!			GPX1A	#VALUE!	4.91916e-09			GPX1A	1.79058e-08	2.64791e-09			GPX4B		0.0445089							4.58806	1.70985
	GPX1B	#VALUE!	#VALUE!			GPX1B	#VALUE!	2.09419e-08			GPX1B	4.83805e-08	3.43765e-08			TXNRD2		0.0162479							5.27105	2.6481
	GPX4A	#VALUE!	#VALUE!			GPX4A	#VALUE!	6.18068e-09			GPX4A	1.83328e-08	1.49944e-08			TXNRD3		0.128764							3.49706	2.28958
	GPX4B	#VALUE!	#VALUE!			GPX4B	#VALUE!	1.44744e-08			GPX4B	2.47843e-08	1.52459e-08			DIO1		0.393771							2.69947	8.24871
	TXNRD2	#VALUE!	#VALUE!			TXNRD2	#VALUE!	7.73574e-08			TXNRD2	8.78124e-08	5.1139e-08			DIO2		0.467837							2.57724	1.62696
	TXNRD3	#VALUE!	#VALUE!			TXNRD3	#VALUE!	1.41363e-08			TXNRD3	3.34365e-08	2.43045e-08			DIO3A		0.038579							2.06776	2.96546
	DIO1	#VALUE!	#VALUE!			DIO1	#VALUE!	4.60634e-09			DIO1	6.01412e-09	5.9067e-09			DIO3B		0.354305							2.54371	5.16422
	DIO2	#VALUE!	#VALUE!			DIO2	#VALUE!	3.52207e-08			DIO2	5.04e-08	5.54591e-08			SEPHS2		0.0240018							2.44571	1.68878
	DIO3A	#VALUE!	#VALUE!			DIO3A	#VALUE!	5.93207e-08			DIO3A	1.90716e-08	3.68694e-08			SELA		0.0257004							4.78708	7.39269
	DIO3B	#VALUE!	#VALUE!			DIO3B	#VALUE!	2.82277e-08			DIO3B	5.72162e-08	5.58681e-08			SELB		0.138389							2.4609	3.85793
	SEPHS2	1.0629	0.40314			SEPHS2	0.911933	1.44183			SEPHS2	0.871154	1.88095			SELW1		0.140507							1.8359	2.52054
	SELA	0.327598	0.24317			SELA	0.267387	0.420448			SELA	0.34917	1.26888			SELW2		0.0236302							2.63782	5.0318
	SELB	0.305448	0.795176			SELB	0.257207	0.752575			SELB	0.309927	0.951277			SELT1A		0.290896							1.90614	1.6333
	SELW1	1.76052	4.21686			SELW1	1.31859	9.18546			SELW1	3.28524	14.2033			SELT1B		0.3999							2.95283	2.48234
	SELW2	0.650671	0.511039			SELW2	0.546389	1.32594			SELW2	0.665034	1.62412			SELT2		0.153734							2.6893	1.27158
	SELT1A	1.26576	3.2043			SELT1A	0.712025	3.45828			SELT1A	1.10389	6.1294			SEL15		0.0197343							5.49499	1.73339
	SELT1B	1.23799	3.17467			SELT1B	0.954621	6.53605			SELT1B	1.39646	8.90169			SELN1		0.00974727							3.71606	2.87372
	SELT2	2.69073	6.19132			SELT2	1.99723	3.82036			SELT2	2.04769	10.5867			SELM		0.00531759							1.89085	2.00993
	SEL15	0.406408	0.747464			SEL15	0.583579	0.779179			SEL15	0.634547	1.44752			SELH		0.00330602
	SELN1	1.34164	0.983105			SELN1	1.07624	0.753693			SELN1	1.51887	0.733916			SELO		0.374653
	SELM	1.75808	2.762			SELM	1.69114	3.12343			SELM	2.99322	2.9921
	SELH	1.10114	0.19932			SELH	0.713013	0.246231			SELH	2.00847	0.661671
	SELO	0.172062	0.187008			SELO	0.0934929	0.209785			SELO	0.160595	0.176236
Supplementary Fig. 8F : tsha qPCR zebrafish
DATA
		+/+			+/-			-/-
		Mean	SD	Nr	Mean	SD	Nr	Mean	SD	Nr
		1	0.43	5	1.24	0.66	3	0.91	0.66	5
Statistical details
		Ordinay one-way ANOVA " Tukey's multiple comparisons test"
		Test details	Mean 1	Mean 2	Mean Diff.	SE of diff.	n1	n2	q	DF	Adjusted P Value
		C vs. MO	1	1.24	-0.24	0.4229	5	3	0.8026	10	0.84
		C vs. R	1	0.91	0.09	0.3662	5	5	0.3475	10	0.9674
		MO vs. R	1.24	0.91	0.33	0.4229	3	5	1.104	10	0.7229
Supplementary Fig. 8G : T4 zebrafish
DATA
			+/+	+/-	-/-
		#1	0.575	0.696	0.383
		#2	0.397	0.745	0.558
		#3	0.639	0.454	0.423
		#4	0.415	0.51	0.484
		#5	0.343	0.776	0.522
Statistical details
		Ordinay one-way ANOVA " Tukey's multiple comparisons test"
		Test details	Mean 1	Mean 2	Mean Diff.	SE of diff.	n1	n2	q	DF	Adjusted P Value
		C vs. MO	0.4738	0.6362	-0.1624	0.07493	5	5	3.065	12	0.1177
		C vs. R	0.4738	0.474	-0.0002	0.07493	5	5	0.003775	12	>0.9999
		MO vs. R	0.6362	0.474	0.1622	0.07493	5	5	3.061	12	0.1183
Supplementary Fig. 8H : T3 zebrafish
DATA
			+/+	+/-	-/-
		#1	0.093	0.013	0.101
		#2	0.127	0.042	0.095
		#3	0.141	0.033	0.121
		#4	0.073	0.018	0.116
		#5	0.146	0.072	0.125
Statistical details
		Ordinay one-way ANOVA " Tukey's multiple comparisons test"
		Test details	Mean 1	Mean 2	Mean Diff.	SE of diff.	n1	n2	q	DF	Adjusted P Value
		C vs. MO	0.116	0.0356	0.0804	0.01516	5	5	7.501	12	0.0005
		C vs. R	0.116	0.1116	0.0044	0.01516	5	5	0.4105	12	0.9548
		MO vs. R	0.0356	0.1116	-0.076	0.01516	5	5	7.091	12	0.0008
Supplementary Fig. 8I : T3/T4 zebrafish
DATA
			+/+	+/-	-/-
		#1	0.161739	0.0186782	0.263708
		#2	0.3199	0.05638	0.17025
		#3	0.2207	0.0727	0.2861
		#4	0.175904	0.0352941	0.239669
		#5	0.425656	0.0927835	0.239464
Statistical details
		Ordinay one-way ANOVA " Tukey's multiple comparisons test"
		Test details	Mean 1	Mean 2	Mean Diff.	SE of diff.	n1	n2	q	DF	Adjusted P Value
		C vs. MO	0.2608	0.05517	0.2056	0.04483	5	5	6.486	12	0.0017
		C vs. R	0.2608	0.2398	0.02094	0.04483	5	5	0.6606	12	0.8878
		MO vs. R	0.05517	0.2398	-0.1847	0.04483	5	5	5.825	12	0.0038
